# Supplementary material for: Expression of cancer–testis antigens in the immune microenvironment of non‐small cell lung cancer
Source: Mol Oncol. 2023 Jun 27;17(12):2603–17. doi: 10.1002/1878-0261.13474 (PMC10701773; doi:10.1002/1878-0261.13474)
Supplement: Supplementary file 10 — Table S1. Antibody list for immune and CTA profiling by immunohistochemistry. All antibodies used for tissue profiling and research resource identifier (RRID), catalog information, and dilution are listed. Table S2. Number of positive cases per CTA and histological subtype. The number of positive cases (protein score ≥ 1) by histological subtype per CTA is listed. Please note: individual cases express several CTAs. Number of annotated cases from TMA for each CTA, n = 310. Table S3. CTA protein expression and mutational status in all NSCLC patients. For each CTA, the protein expression status (protein score ≥ 2 = high vs. protein score 0–1 = low) was tested against mutational status in all NSCLC patients by Fisher's exact test. Significant p‐values and FDR‐adjusted p‐values cases are highlighted in green. Table S4. CTA protein expression and mutational status in adenocarcinoma patients. For each CTA, the protein expression status (high vs. low) was tested against mutational status in adenocarcinoma patients by Fisher's exact test. Significant p‐values and FDR‐adjusted p‐values cases are highlighted in green. Table S5. CTA protein expression and mutational status in squamous cell carcinoma patients. For each CTA, the protein expression status (high vs. low) was tested against mutational status in squamous cell carcinoma patients by Fisher's exact test. Significant p‐values and FDR‐adjusted p‐values cases are highlighted in green. Table S6. CTA protein expression and estimated tumor mutational burden. An estimated tumor mutational burden was calculated, and the average mutational burden between patients with high or low CTA expression was evaluated with a t‐test. Significant p‐values and FDR‐adjusted p‐values cases are highlighted in green. NA = not applicable. Table S7. CTA protein expression and clinical data. For each CTA, the protein expression status (high vs. low) was tested against clinical criteria (histological subtype, gender, WHO performance score, age categ [file MOL2-17-2603-s010.xlsx]

## Sheet: Supplementary Table 1
Target protein	RRID	Vendor	Vendor catalogue ID	Dilution	Profiling
CD3	RRID:AB_2665708	Atlas Antibodies	AMAb90879	1:1000	Immune
CD4	RRID:AB_2665653	Atlas Antibodies	AMAb90754	1:125	Immune
CD8A	RRID:AB_2665709	Atlas Antibodies	AMAb90883	1:250	Immune
CD20	RRID:AB_2282030	Agilent	M0755	Ready-to-use-dilution	Immune
CD45RO	RRID:AB_449887	Abcam	ab23	1:1000	Immune
CD138	RRID:AB_2254116	Agilent	M7228	1:100	Immune
CD163	RRID:AB_2756375	Leica Biosystems	NCL-L-CD163	1:100	Immune
FOXP3	RRID:AB_467556	Thermo Fisher Scientific	14-4777-82	1:15	Immune
NKp46	RRID:AB_2149153	R&D Systems	MAB1850	1:50	Immune
PD-1	RRID:AB_1160829	Cell Marque	315M-96	1:100	Immune
PD-L1	RRID:AB_2833074	Agilent	GE00621-2	Ready-to-use-dilution	Immune
DPEP3	RRID:AB_2683775	Atlas Antibodies	HPA058607	1:75	CTA
EZHIP	RRID:AB_2667517	Atlas Antibodies	HPA006128	1:140	CTA
MAGEA4	RRID:CVCL_YG87	NIH-Clinical Proteomic Technologies for Cancer (CPTC)	CAB040535	1:25000	CTA
MAGEB2	RRID:AB_2732258	Atlas Antibodies	HPA074544	1:350	CTA
MAGEC2	RRID:AB_2684718	Atlas Antibodies	HPA062230	1:700	CTA
PAGE1	RRID:AB_1079558	Atlas Antibodies	HPA003473	1:900	CTA
PRAME	RRID:AB_10797259	Atlas Antibodies	HPA045153	1:1300	CTA
TKTL1	RRID:AB_10603134	Atlas Antibodies	HPA029155	1:1500	CTA

## Sheet: Supplementary Table 2
Histology		MAGEA4	PRAME	MAGEC2	TKTL1	EZHIP	PAGE1	DPEP3	MAGEB2
Main subtypes	Adenocarcinoma	48	91	23	6	5	2	2	5
	Squamous cell carcinoma	65	14	9	9	5	4	3	1
Other	Adenosquamos carcinoma	NA	3	NA	NA	NA	NA	NA	NA
	Large cell carcinoma	2	2	2	NA	NA	NA	1	NA
	Large cell neuroendocrine carcinoma	3	3	2	1	NA	NA	NA	NA
	Sarcomatoid	1	1	1	NA	NA	NA	NA	NA
Total positive cases per CTA		119	114	37	16	10	6	6	6

## Sheet: Supplementary Table 3
CTA	Gene	Values	p-value	FDR-adjusted p-value
MAGEA4	TP53	{0: [99, 106], 2: [21, 78]}	5.47e-06	0.00254768
MAGEA4	KRAS	{0: [128, 77], 2: [86, 13]}	7.77e-06	0.00254768
MAGEA4	KMT2D	{0: [189, 16], 2: [77, 22]}	0.000695662	0.152118
PRAME	PIK3CA	{0: [193, 25], 2: [85, 1]}	0.00238039	0.390383
EZHIP	CDKN2A	{0: [271, 24], 2: [5, 4]}	0.0053131	0.697079
MAGEA4	PIK3CA	{0: [194, 11], 2: [84, 15]}	0.00746259	0.793052
DPEP3	ASCL4	{0: [300, 3], 2: [0, 1]}	0.0131579	0.793052
MAGEA4	NOTCH2	{0: [194, 11], 2: [85, 14]}	0.0133427	0.793052
PRAME	EPHB6	{0: [207, 11], 2: [74, 12]}	0.0141168	0.793052
MAGEC2	KEAP1	{0: [242, 39], 2: [15, 8]}	0.0142144	0.793052
PAGE1	ERBB4	{0: [286, 14], 2: [2, 2]}	0.0146825	0.793052
TKTL1	ERBB4	{0: [280, 13], 2: [8, 3]}	0.0153094	0.793052
MAGEC2	AKT1	{0: [280, 1], 2: [21, 2]}	0.015716	0.793052
PRAME	DOK2	{0: [215, 3], 2: [80, 6]}	0.0173321	0.812135
MAGEA4	ROS1	{0: [199, 6], 2: [90, 9]}	0.025728	1
PRAME	PTPRD	{0: [198, 20], 2: [70, 16]}	0.029482	1
MAGEC2	NOTCH2	{0: [261, 20], 2: [18, 5]}	0.0301499	1
EZHIP	PIK3CA	{0: [272, 23], 2: [6, 3]}	0.0331068	1
MAGEC2	ADGRB3	{0: [260, 21], 2: [18, 5]}	0.0354156	1
EZHIP	ERBB3	{0: [286, 9], 2: [7, 2]}	0.0373588	1
PAGE1	PIK3CA	{0: [276, 24], 2: [2, 2]}	0.037982	1
MAGEA4	EPHB6	{0: [185, 20], 2: [96, 3]}	0.0387645	1
MAGEC2	PTPRD	{0: [251, 30], 2: [17, 6]}	0.0403097	1
DPEP3	ROS1	{0: [289, 14], 2: [0, 1]}	0.0493421	1
MAGEA4	EGFR	{0: [171, 34], 2: [91, 8]}	0.0509816	1
MAGEB2	RET	{0: [288, 15], 2: [0, 1]}	0.0526316	1
MAGEA4	APC	{0: [195, 10], 2: [88, 11]}	0.0544159	1
TKTL1	ERBB3	{0: [284, 9], 2: [9, 2]}	0.0548333	1
DPEP3	EPHA10	{0: [285, 18], 2: [0, 1]}	0.0625	1
MAGEC2	STK11	{0: [241, 40], 2: [16, 7]}	0.0642367	1
PAGE1	CUL3	{0: [296, 4], 2: [3, 1]}	0.0644953	1
DPEP3	ALK	{0: [284, 19], 2: [0, 1]}	0.0657895	1
PRAME	FGFR3	{0: [208, 10], 2: [86, 0]}	0.0673453	1
DPEP3	APC	{0: [283, 20], 2: [0, 1]}	0.0690789	1
PRAME	KRAS	{0: [160, 58], 2: [54, 32]}	0.0716482	1
MAGEA4	PDGFRA	{0: [196, 9], 2: [89, 10]}	0.0746773	1
EZHIP	ERBB4	{0: [281, 14], 2: [7, 2]}	0.0753767	1
DPEP3	CREBBP	{0: [280, 23], 2: [0, 1]}	0.0789474	1
PRAME	RIT1	{0: [218, 0], 2: [84, 2]}	0.0793599	1
MAGEC2	BRAF	{0: [270, 11], 2: [20, 3]}	0.0794924	1
DPEP3	NOTCH2	{0: [279, 24], 2: [0, 1]}	0.0822368	1
TKTL1	BRAF	{0: [281, 12], 2: [9, 2]}	0.0854337	1
DPEP3	ADGRB3	{0: [278, 25], 2: [0, 1]}	0.0855263	1
DPEP3	PIK3CA	{0: [278, 25], 2: [0, 1]}	0.0855263	1
MAGEA4	FGFR2	{0: [203, 2], 2: [95, 4]}	0.0905865	1
DPEP3	CDKN2A	{0: [276, 27], 2: [0, 1]}	0.0921053	1
MAGEB2	SMARCA4	{0: [276, 27], 2: [0, 1]}	0.0921053	1
MAGEA4	SETD2	{0: [198, 7], 2: [91, 8]}	0.092905	1
MAGEA4	RUNX1T1	{0: [198, 7], 2: [91, 8]}	0.092905	1
PAGE1	CSMD3	{0: [207, 93], 2: [1, 3]}	0.0947054	1
MAGEC2	CREBBP	{0: [261, 20], 2: [19, 4]}	0.0951012	1
TKTL1	MAP2K1	{0: [291, 2], 2: [10, 1]}	0.105006	1
MAGEA4	SOX2	{0: [205, 0], 2: [97, 2]}	0.105328	1
MAGEC2	GRM8	{0: [260, 21], 2: [19, 4]}	0.107473	1
TKTL1	CSMD3	{0: [203, 90], 2: [5, 6]}	0.107561	1
PRAME	EPHA2	{0: [210, 8], 2: [86, 0]}	0.110847	1
MAGEA4	NOTCH1	{0: [192, 13], 2: [87, 12]}	0.11708	1
TKTL1	MUC16	{0: [161, 132], 2: [9, 2]}	0.12021	1
MAGEC2	MUC16	{0: [161, 120], 2: [9, 14]}	0.125224	1
MAGEC2	RBM10	{0: [258, 23], 2: [19, 4]}	0.134372	1
TKTL1	HRAS	{0: [290, 3], 2: [10, 1]}	0.137713	1
PAGE1	FBXW7	{0: [290, 10], 2: [3, 1]}	0.137713	1
PAGE1	ERBB3	{0: [290, 10], 2: [3, 1]}	0.137713	1
EZHIP	CUL3	{0: [291, 4], 2: [8, 1]}	0.140389	1
EZHIP	U2AF1	{0: [291, 4], 2: [8, 1]}	0.140389	1
MAGEC2	FGFR4	{0: [274, 7], 2: [21, 2]}	0.142409	1
MAGEC2	NF1	{0: [252, 29], 2: [23, 0]}	0.145445	1
MAGEC2	TRRAP	{0: [253, 28], 2: [23, 0]}	0.146737	1
MAGEB2	KEAP1	{0: [257, 46], 2: [0, 1]}	0.154605	1
MAGEA4	BRAF	{0: [193, 12], 2: [97, 2]}	0.157417	1
PRAME	ATM	{0: [190, 28], 2: [80, 6]}	0.162238	1
EZHIP	NOTCH2	{0: [272, 23], 2: [7, 2]}	0.16365	1
PRAME	ERBB4	{0: [209, 9], 2: [79, 7]}	0.163745	1
PRAME	EPHA8	{0: [209, 9], 2: [79, 7]}	0.163745	1
MAGEC2	PDGFRA	{0: [265, 16], 2: [20, 3]}	0.164644	1
MAGEC2	KDR	{0: [265, 16], 2: [20, 3]}	0.164644	1
MAGEC2	EPHA10	{0: [265, 16], 2: [20, 3]}	0.164644	1
PAGE1	BRAF	{0: [287, 13], 2: [3, 1]}	0.172667	1
MAGEA4	STK11	{0: [169, 36], 2: [88, 11]}	0.176344	1
MAGEA4	CTNNB1	{0: [200, 5], 2: [99, 0]}	0.177502	1
TKTL1	EGFR	{0: [254, 39], 2: [8, 3]}	0.183128	1
TKTL1	KRAS	{0: [204, 89], 2: [10, 1]}	0.183985	1
PAGE1	RUNX1T1	{0: [286, 14], 2: [3, 1]}	0.184078	1
MAGEA4	FBXW7	{0: [200, 5], 2: [93, 6]}	0.185669	1
PRAME	EPHB4	{0: [212, 6], 2: [86, 0]}	0.189207	1
TKTL1	LRP1B	{0: [208, 85], 2: [10, 1]}	0.189922	1
PRAME	ERBB3	{0: [208, 10], 2: [85, 1]}	0.189922	1
MAGEC2	TP53	{0: [114, 167], 2: [6, 17]}	0.191007	1
EZHIP	FOXP1	{0: [289, 6], 2: [8, 1]}	0.191444	1
PRAME	AKT1	{0: [217, 1], 2: [84, 2]}	0.193932	1
MAGEC2	APC	{0: [263, 18], 2: [20, 3]}	0.204547	1
MAGEA4	SMARCA4	{0: [183, 22], 2: [93, 6]}	0.211075	1
MAGEA4	KMT2C	{0: [188, 17], 2: [86, 13]}	0.218623	1
MAGEA4	SMAD4	{0: [202, 3], 2: [95, 4]}	0.220415	1
MAGEC2	AMER1	{0: [262, 19], 2: [20, 3]}	0.225372	1
MAGEA4	EPHB1	{0: [194, 11], 2: [90, 9]}	0.225783	1
TKTL1	NOTCH2	{0: [270, 23], 2: [9, 2]}	0.226129	1
PAGE1	KDR	{0: [282, 18], 2: [3, 1]}	0.228548	1
MAGEC2	MGA	{0: [257, 24], 2: [23, 0]}	0.235018	1
PAGE1	ALK	{0: [281, 19], 2: [3, 1]}	0.239375	1
PAGE1	EPHB1	{0: [281, 19], 2: [3, 1]}	0.239375	1
EZHIP	DOK2	{0: [287, 8], 2: [8, 1]}	0.239785	1
PRAME	NOTCH1	{0: [203, 15], 2: [76, 10]}	0.244798	1
PRAME	RUNX1T1	{0: [205, 13], 2: [84, 2]}	0.247573	1
PRAME	NFE2L2	{0: [205, 13], 2: [84, 2]}	0.247573	1
MAGEC2	CDKN2A	{0: [257, 24], 2: [19, 4]}	0.247943	1
PAGE1	APC	{0: [280, 20], 2: [3, 1]}	0.250088	1
MAGEA4	ARID1A	{0: [192, 13], 2: [89, 10]}	0.254171	1
MAGEC2	HRAS	{0: [278, 3], 2: [22, 1]}	0.271174	1
MAGEC2	ASCL4	{0: [278, 3], 2: [22, 1]}	0.271174	1
MAGEA4	ADGRB3	{0: [190, 15], 2: [88, 11]}	0.279454	1
PAGE1	MGA	{0: [277, 23], 2: [3, 1]}	0.281549	1
MAGEA4	EPHA2	{0: [201, 4], 2: [95, 4]}	0.281558	1
MAGEA4	RET	{0: [192, 13], 2: [96, 3]}	0.282184	1
DPEP3	LRP1B	{0: [218, 85], 2: [0, 1]}	0.282895	1
MAGEA4	RBM10	{0: [184, 21], 2: [93, 6]}	0.285233	1
EZHIP	PTPRD	{0: [261, 34], 2: [7, 2]}	0.28921	1
EZHIP	KRAS	{0: [206, 89], 2: [8, 1]}	0.289769	1
PAGE1	NOTCH2	{0: [276, 24], 2: [3, 1]}	0.291813	1
PAGE1	GRM8	{0: [276, 24], 2: [3, 1]}	0.291813	1
PRAME	EPHA6	{0: [207, 11], 2: [79, 7]}	0.29357	1
MAGEA4	RB1	{0: [200, 5], 2: [94, 5]}	0.303463	1
PAGE1	TP53	{0: [117, 183], 2: [3, 1]}	0.304134	1
EZHIP	LTK	{0: [284, 11], 2: [8, 1]}	0.307486	1
PAGE1	RBM10	{0: [274, 26], 2: [3, 1]}	0.312009	1
TKTL1	FGFR3	{0: [284, 9], 2: [10, 1]}	0.312181	1
EZHIP	KMT2D	{0: [259, 36], 2: [7, 2]}	0.312763	1
DPEP3	CSMD3	{0: [208, 95], 2: [0, 1]}	0.315789	1
MAGEC2	SETD2	{0: [268, 13], 2: [21, 2]}	0.316039	1
MAGEC2	ROS1	{0: [268, 13], 2: [21, 2]}	0.316039	1
PRAME	HRAS	{0: [216, 2], 2: [84, 2]}	0.317831	1
PAGE1	CDKN2A	{0: [273, 27], 2: [3, 1]}	0.321944	1
PAGE1	KRAS	{0: [210, 90], 2: [4, 0]}	0.322898	1
MAGEA4	CCND1	{0: [205, 0], 2: [98, 1]}	0.325658	1
MAGEC2	U2AF1	{0: [277, 4], 2: [22, 1]}	0.327051	1
PRAME	EPHA4	{0: [211, 7], 2: [81, 5]}	0.330156	1
MAGEA4	ATM	{0: [179, 26], 2: [91, 8]}	0.331256	1
PAGE1	NF1	{0: [272, 28], 2: [3, 1]}	0.331771	1
PRAME	AMER1	{0: [200, 18], 2: [82, 4]}	0.333904	1
TKTL1	FBXW7	{0: [283, 10], 2: [10, 1]}	0.337915	1
MAGEC2	RET	{0: [267, 14], 2: [21, 2]}	0.34539	1
MAGEC2	ERBB4	{0: [267, 14], 2: [21, 2]}	0.34539	1
MAGEA4	ERBB3	{0: [199, 6], 2: [94, 5]}	0.34585	1
EZHIP	BRAF	{0: [282, 13], 2: [8, 1]}	0.349588	1
EZHIP	EGFR	{0: [255, 40], 2: [7, 2]}	0.359796	1
TKTL1	LTK	{0: [282, 11], 2: [10, 1]}	0.362772	1
EZHIP	ROS1	{0: [281, 14], 2: [8, 1]}	0.369773	1
EZHIP	SETD2	{0: [281, 14], 2: [8, 1]}	0.369773	1
PRAME	RBM10	{0: [201, 17], 2: [76, 10]}	0.369861	1
MAGEC2	FGFR2	{0: [276, 5], 2: [22, 1]}	0.378816	1
MAGEA4	EPHB4	{0: [202, 3], 2: [96, 3]}	0.395118	1
MAGEA4	ERBB2	{0: [197, 8], 2: [93, 6]}	0.395454	1
MAGEA4	KEAP1	{0: [176, 29], 2: [81, 18]}	0.398512	1
MAGEA4	TRRAP	{0: [184, 21], 2: [92, 7]}	0.407175	1
TKTL1	EPHA7	{0: [280, 13], 2: [10, 1]}	0.409957	1
TKTL1	ERBB2	{0: [280, 13], 2: [10, 1]}	0.409957	1
MAGEC2	NOTCH1	{0: [259, 22], 2: [20, 3]}	0.41866	1
MAGEC2	EPHB2	{0: [275, 6], 2: [22, 1]}	0.42676	1
EZHIP	EPHA6	{0: [278, 17], 2: [8, 1]}	0.42703	1
TKTL1	NFE2L2	{0: [279, 14], 2: [10, 1]}	0.432338	1
DPEP3	MUC16	{0: [170, 133], 2: [0, 1]}	0.440789	1
MAGEA4	EPHA6	{0: [191, 14], 2: [95, 4]}	0.440859	1
MAGEA4	DDR2	{0: [198, 7], 2: [98, 1]}	0.445006	1
MAGEA4	KDR	{0: [194, 11], 2: [91, 8]}	0.44836	1
PRAME	DDR2	{0: [211, 7], 2: [85, 1]}	0.448472	1
EZHIP	LRP1B	{0: [210, 85], 2: [8, 1]}	0.453569	1
PRAME	TSC1	{0: [210, 8], 2: [85, 1]}	0.453569	1
PRAME	PTEN	{0: [210, 8], 2: [85, 1]}	0.453569	1
EZHIP	EPHB1	{0: [276, 19], 2: [8, 1]}	0.462585	1
EZHIP	APC	{0: [275, 20], 2: [8, 1]}	0.479616	1
MAGEC2	KMT2C	{0: [254, 27], 2: [20, 3]}	0.484613	1
PRAME	SOX2	{0: [217, 1], 2: [85, 1]}	0.48643	1
EZHIP	TP53	{0: [118, 177], 2: [2, 7]}	0.490844	1
TKTL1	EPHA6	{0: [276, 17], 2: [10, 1]}	0.494931	1
PRAME	EPHA3	{0: [201, 17], 2: [77, 9]}	0.496091	1
MAGEC2	KMT2D	{0: [247, 34], 2: [19, 4]}	0.507402	1
MAGEC2	DOK2	{0: [273, 8], 2: [22, 1]}	0.512245	1
MAGEC2	TSC1	{0: [273, 8], 2: [22, 1]}	0.512245	1
MAGEA4	MET	{0: [196, 9], 2: [97, 2]}	0.513171	1
TKTL1	PDGFRA	{0: [275, 18], 2: [10, 1]}	0.514356	1
MAGEA4	CDKN2A	{0: [188, 17], 2: [88, 11]}	0.525716	1
EZHIP	MGA	{0: [272, 23], 2: [8, 1]}	0.527867	1
TKTL1	EPHB1	{0: [274, 19], 2: [10, 1]}	0.5331	1
TKTL1	TP53	{0: [117, 176], 2: [3, 8]}	0.536203	1
EZHIP	GRM8	{0: [271, 24], 2: [8, 1]}	0.543043	1
PRAME	BRAF	{0: [209, 9], 2: [81, 5]}	0.54881	1
MAGEC2	RB1	{0: [272, 9], 2: [22, 1]}	0.550274	1
TKTL1	APC	{0: [273, 20], 2: [10, 1]}	0.551185	1
MAGEA4	MAP2K1	{0: [202, 3], 2: [99, 0]}	0.553504	1
EZHIP	ADGRB3	{0: [270, 25], 2: [8, 1]}	0.557783	1
EZHIP	EPHA3	{0: [270, 25], 2: [8, 1]}	0.557783	1
PRAME	PDYN	{0: [215, 3], 2: [86, 0]}	0.561254	1
EZHIP	RBM10	{0: [269, 26], 2: [8, 1]}	0.5721	1
MAGEA4	PTPRD	{0: [179, 26], 2: [89, 10]}	0.574409	1
PRAME	ASCL4	{0: [214, 4], 2: [86, 0]}	0.580204	1
PRAME	EPHA5	{0: [207, 11], 2: [80, 6]}	0.580294	1
MAGEC2	MET	{0: [271, 10], 2: [22, 1]}	0.585456	1
MAGEA4	EPHA8	{0: [193, 12], 2: [95, 4]}	0.594385	1
MAGEA4	ASCL4	{0: [203, 2], 2: [97, 2]}	0.5985	1
MAGEA4	CBL	{0: [203, 2], 2: [97, 2]}	0.5985	1
TKTL1	MGA	{0: [270, 23], 2: [10, 1]}	0.601684	1
PRAME	KDR	{0: [203, 15], 2: [82, 4]}	0.603374	1
EZHIP	ATM	{0: [261, 34], 2: [9, 0]}	0.604429	1
EZHIP	KMT2C	{0: [265, 30], 2: [9, 0]}	0.606784	1
TKTL1	TRRAP	{0: [265, 28], 2: [11, 0]}	0.607454	1
TKTL1	CDKN2A	{0: [265, 28], 2: [11, 0]}	0.607454	1
TKTL1	SMARCA4	{0: [265, 28], 2: [11, 0]}	0.607454	1
PRAME	EPHB1	{0: [205, 13], 2: [79, 7]}	0.607542	1
TKTL1	ADGRB3	{0: [267, 26], 2: [11, 0]}	0.607731	1
TKTL1	GRM8	{0: [268, 25], 2: [11, 0]}	0.608797	1
TKTL1	KMT2C	{0: [263, 30], 2: [11, 0]}	0.609394	1
MAGEC2	EPHA4	{0: [269, 12], 2: [23, 0]}	0.609508	1
MAGEC2	EPHA7	{0: [267, 14], 2: [23, 0]}	0.610597	1
MAGEC2	NFE2L2	{0: [266, 15], 2: [23, 0]}	0.614434	1
MAGEC2	RUNX1T1	{0: [266, 15], 2: [23, 0]}	0.614434	1
TKTL1	ATM	{0: [259, 34], 2: [11, 0]}	0.618805	1
MAGEC2	EPHA8	{0: [265, 16], 2: [23, 0]}	0.620037	1
MAGEA4	ALK	{0: [190, 15], 2: [94, 5]}	0.622704	1
PRAME	U2AF1	{0: [215, 3], 2: [84, 2]}	0.623932	1
EZHIP	STK11	{0: [250, 45], 2: [7, 2]}	0.633499	1
EZHIP	KEAP1	{0: [250, 45], 2: [7, 2]}	0.633499	1
TKTL1	KMT2D	{0: [257, 36], 2: [9, 2]}	0.633971	1
MAGEC2	EPHA6	{0: [265, 16], 2: [21, 2]}	0.635459	1
PRAME	CREBBP	{0: [202, 16], 2: [78, 8]}	0.637329	1
PRAME	NOTCH2	{0: [201, 17], 2: [78, 8]}	0.648656	1
MAGEA4	CREBBP	{0: [190, 15], 2: [90, 9]}	0.651325	1
MAGEC2	ALK	{0: [263, 18], 2: [21, 2]}	0.654973	1
MAGEC2	EPHB1	{0: [263, 18], 2: [21, 2]}	0.654973	1
MAGEA4	CUL3	{0: [202, 3], 2: [97, 2]}	0.662071	1
PRAME	KMT2C	{0: [195, 23], 2: [79, 7]}	0.670424	1
PRAME	FGFR2	{0: [214, 4], 2: [84, 2]}	0.677009	1
PRAME	FOXP1	{0: [212, 6], 2: [85, 1]}	0.677551	1
PRAME	EPHB2	{0: [212, 6], 2: [85, 1]}	0.677551	1
PRAME	CSMD3	{0: [151, 67], 2: [57, 29]}	0.68134	1
MAGEA4	EPHB2	{0: [201, 4], 2: [96, 3]}	0.686231	1
MAGEC2	EPHB6	{0: [260, 21], 2: [21, 2]}	0.688748	1
MAGEC2	ARID1A	{0: [260, 21], 2: [21, 2]}	0.688748	1
PRAME	EPHA1	{0: [213, 5], 2: [83, 3]}	0.691665	1
PRAME	FGFR1	{0: [213, 5], 2: [83, 3]}	0.691665	1
MAGEA4	CSMD3	{0: [142, 63], 2: [66, 33]}	0.693415	1
MAGEC2	EPHA3	{0: [256, 25], 2: [22, 1]}	0.705462	1
MAGEC2	PIK3CA	{0: [256, 25], 2: [22, 1]}	0.705462	1
MAGEC2	SMARCA4	{0: [254, 27], 2: [22, 1]}	0.707317	1
MAGEA4	ATRX	{0: [198, 7], 2: [97, 2]}	0.723036	1
MAGEA4	FGFR4	{0: [198, 7], 2: [97, 2]}	0.723036	1
PRAME	STK11	{0: [183, 35], 2: [74, 12]}	0.726767	1
PRAME	RB1	{0: [210, 8], 2: [84, 2]}	0.730507	1
PRAME	MET	{0: [209, 9], 2: [84, 2]}	0.734059	1
MAGEC2	EGFR	{0: [241, 40], 2: [21, 2]}	0.752327	1
MAGEA4	EPHA4	{0: [196, 9], 2: [96, 3]}	0.757059	1
PRAME	ERBB2	{0: [207, 11], 2: [83, 3]}	0.763933	1
PRAME	EPHA7	{0: [207, 11], 2: [83, 3]}	0.763933	1
MAGEA4	EPHA7	{0: [196, 9], 2: [94, 5]}	0.776757	1
PRAME	RET	{0: [207, 11], 2: [81, 5]}	0.779499	1
PRAME	PDGFRA	{0: [205, 13], 2: [80, 6]}	0.793634	1
PRAME	ALK	{0: [204, 14], 2: [80, 6]}	0.803047	1
PRAME	APC	{0: [202, 16], 2: [81, 5]}	0.803394	1
MAGEC2	LRP1B	{0: [202, 79], 2: [16, 7]}	0.812072	1
PRAME	ARID1A	{0: [202, 16], 2: [79, 7]}	0.812072	1
MAGEC2	KRAS	{0: [197, 84], 2: [17, 6]}	0.815129	1
MAGEC2	CSMD3	{0: [193, 88], 2: [15, 8]}	0.816041	1
MAGEA4	MGA	{0: [188, 17], 2: [92, 7]}	0.822715	1
PRAME	CDKN2A	{0: [197, 21], 2: [79, 7]}	0.82694	1
PRAME	TRRAP	{0: [197, 21], 2: [79, 7]}	0.82694	1
PRAME	NF1	{0: [198, 20], 2: [77, 9]}	0.828553	1
PRAME	KEAP1	{0: [185, 33], 2: [72, 14]}	0.860475	1
MAGEA4	LRP1B	{0: [146, 59], 2: [72, 27]}	0.892006	1
PRAME	TP53	{0: [87, 131], 2: [33, 53]}	0.896452	1
PRAME	MUC16	{0: [121, 97], 2: [49, 37]}	0.898059	1
MAGEA4	MUC16	{0: [114, 91], 2: [56, 43]}	0.902378	1
MAGEB2	EPHA6	{0: [285, 18], 2: [1, 0]}	1	1
DPEP3	EPHA6	{0: [285, 18], 2: [1, 0]}	1	1
PAGE1	RET	{0: [284, 16], 2: [4, 0]}	1	1
DPEP3	RET	{0: [287, 16], 2: [1, 0]}	1	1
PAGE1	EPHA6	{0: [282, 18], 2: [4, 0]}	1	1
EZHIP	AKT1	{0: [292, 3], 2: [9, 0]}	1	1
EZHIP	EPHA5	{0: [278, 17], 2: [9, 0]}	1	1
TKTL1	RET	{0: [277, 16], 2: [11, 0]}	1	1
MAGEC2	EPHA5	{0: [265, 16], 2: [22, 1]}	1	1
TKTL1	FGFR1	{0: [285, 8], 2: [11, 0]}	1	1
EZHIP	HRAS	{0: [291, 4], 2: [9, 0]}	1	1
EZHIP	PDGFRA	{0: [276, 19], 2: [9, 0]}	1	1
DPEP3	EPHB2	{0: [296, 7], 2: [1, 0]}	1	1
TKTL1	EPHB2	{0: [286, 7], 2: [11, 0]}	1	1
PAGE1	EPHB2	{0: [293, 7], 2: [4, 0]}	1	1
PAGE1	CTNNB1	{0: [295, 5], 2: [4, 0]}	1	1
DPEP3	MAP2K1	{0: [300, 3], 2: [1, 0]}	1	1
PRAME	CTNNB1	{0: [214, 4], 2: [85, 1]}	1	1
PAGE1	PDGFRA	{0: [281, 19], 2: [4, 0]}	1	1
MAGEB2	EPHB1	{0: [283, 20], 2: [1, 0]}	1	1
DPEP3	EPHB1	{0: [283, 20], 2: [1, 0]}	1	1
DPEP3	PDGFRA	{0: [284, 19], 2: [1, 0]}	1	1
PAGE1	EPHA7	{0: [286, 14], 2: [4, 0]}	1	1
PAGE1	DDR2	{0: [292, 8], 2: [4, 0]}	1	1
EZHIP	EPHA8	{0: [279, 16], 2: [9, 0]}	1	1
MAGEB2	PDGFRA	{0: [284, 19], 2: [1, 0]}	1	1
PAGE1	FGFR1	{0: [292, 8], 2: [4, 0]}	1	1
MAGEB2	EPHA8	{0: [287, 16], 2: [1, 0]}	1	1
DPEP3	EPHA8	{0: [287, 16], 2: [1, 0]}	1	1
TKTL1	EPHA8	{0: [277, 16], 2: [11, 0]}	1	1
PAGE1	EPHA8	{0: [284, 16], 2: [4, 0]}	1	1
EZHIP	EPHA7	{0: [281, 14], 2: [9, 0]}	1	1
MAGEB2	EPHA7	{0: [289, 14], 2: [1, 0]}	1	1
DPEP3	EPHA7	{0: [289, 14], 2: [1, 0]}	1	1
MAGEA4	FGFR1	{0: [199, 6], 2: [97, 2]}	1	1
PAGE1	MAP2K1	{0: [297, 3], 2: [4, 0]}	1	1
MAGEA4	EPHA5	{0: [193, 12], 2: [94, 5]}	1	1
DPEP3	EPHA5	{0: [286, 17], 2: [1, 0]}	1	1
EZHIP	EPHA10	{0: [276, 19], 2: [9, 0]}	1	1
TKTL1	RIT1	{0: [291, 2], 2: [11, 0]}	1	1
PRAME	EPHA10	{0: [204, 14], 2: [81, 5]}	1	1
MAGEB2	EPHA10	{0: [284, 19], 2: [1, 0]}	1	1
MAGEC2	FGFR1	{0: [273, 8], 2: [23, 0]}	1	1
TKTL1	EPHA10	{0: [274, 19], 2: [11, 0]}	1	1
PAGE1	EPHA10	{0: [281, 19], 2: [4, 0]}	1	1
MAGEA4	EPHA10	{0: [192, 13], 2: [93, 6]}	1	1
EZHIP	EPHA1	{0: [287, 8], 2: [9, 0]}	1	1
MAGEC2	EPHA1	{0: [273, 8], 2: [23, 0]}	1	1
DPEP3	RIT1	{0: [301, 2], 2: [1, 0]}	1	1
MAGEB2	EPHA1	{0: [295, 8], 2: [1, 0]}	1	1
DPEP3	EPHA1	{0: [295, 8], 2: [1, 0]}	1	1
TKTL1	EPHA1	{0: [285, 8], 2: [11, 0]}	1	1
PAGE1	EPHA1	{0: [292, 8], 2: [4, 0]}	1	1
MAGEA4	EPHA1	{0: [199, 6], 2: [97, 2]}	1	1
EZHIP	CSMD3	{0: [202, 93], 2: [6, 3]}	1	1
MAGEB2	RIT1	{0: [301, 2], 2: [1, 0]}	1	1
MAGEB2	CSMD3	{0: [207, 96], 2: [1, 0]}	1	1
EZHIP	FGFR1	{0: [287, 8], 2: [9, 0]}	1	1
DPEP3	EGFR	{0: [261, 42], 2: [1, 0]}	1	1
MAGEB2	FGFR1	{0: [295, 8], 2: [1, 0]}	1	1
MAGEB2	EPHA5	{0: [286, 17], 2: [1, 0]}	1	1
PAGE1	EPHA2	{0: [292, 8], 2: [4, 0]}	1	1
DPEP3	EPHA2	{0: [295, 8], 2: [1, 0]}	1	1
TKTL1	EPHA5	{0: [276, 17], 2: [11, 0]}	1	1
PAGE1	EPHA5	{0: [283, 17], 2: [4, 0]}	1	1
EZHIP	EPHA4	{0: [283, 12], 2: [9, 0]}	1	1
MAGEC2	LTK	{0: [270, 11], 2: [22, 1]}	1	1
DPEP3	FGFR1	{0: [295, 8], 2: [1, 0]}	1	1
MAGEB2	EPHA4	{0: [291, 12], 2: [1, 0]}	1	1
DPEP3	EPHA4	{0: [291, 12], 2: [1, 0]}	1	1
TKTL1	EPHA4	{0: [281, 12], 2: [11, 0]}	1	1
PAGE1	EPHA4	{0: [288, 12], 2: [4, 0]}	1	1
EZHIP	RET	{0: [279, 16], 2: [9, 0]}	1	1
MAGEA4	RIT1	{0: [203, 2], 2: [99, 0]}	1	1
PAGE1	RIT1	{0: [298, 2], 2: [4, 0]}	1	1
MAGEB2	EPHA3	{0: [277, 26], 2: [1, 0]}	1	1
DPEP3	EPHA3	{0: [277, 26], 2: [1, 0]}	1	1
TKTL1	EPHA3	{0: [268, 25], 2: [10, 1]}	1	1
PAGE1	EPHA3	{0: [274, 26], 2: [4, 0]}	1	1
MAGEA4	EPHA3	{0: [187, 18], 2: [91, 8]}	1	1
EZHIP	EPHA2	{0: [287, 8], 2: [9, 0]}	1	1
MAGEC2	EPHA2	{0: [273, 8], 2: [23, 0]}	1	1
PAGE1	EGFR	{0: [258, 42], 2: [4, 0]}	1	1
MAGEB2	EPHA2	{0: [295, 8], 2: [1, 0]}	1	1
TKTL1	EPHA2	{0: [285, 8], 2: [11, 0]}	1	1
MAGEB2	EPHB2	{0: [296, 7], 2: [1, 0]}	1	1
DPEP3	EPHB3	{0: [294, 9], 2: [1, 0]}	1	1
TKTL1	CTNNB1	{0: [288, 5], 2: [11, 0]}	1	1
TKTL1	SETD2	{0: [278, 15], 2: [11, 0]}	1	1
PAGE1	SETD2	{0: [285, 15], 2: [4, 0]}	1	1
MAGEB2	ERBB2	{0: [289, 14], 2: [1, 0]}	1	1
EZHIP	RUNX1T1	{0: [280, 15], 2: [9, 0]}	1	1
MAGEB2	CTNNB1	{0: [298, 5], 2: [1, 0]}	1	1
MAGEB2	RUNX1T1	{0: [288, 15], 2: [1, 0]}	1	1
DPEP3	RUNX1T1	{0: [288, 15], 2: [1, 0]}	1	1
TKTL1	RUNX1T1	{0: [278, 15], 2: [11, 0]}	1	1
MAGEC2	ERBB2	{0: [268, 13], 2: [22, 1]}	1	1
EZHIP	ERBB2	{0: [281, 14], 2: [9, 0]}	1	1
PAGE1	NOTCH1	{0: [275, 25], 2: [4, 0]}	1	1
DPEP3	KRAS	{0: [213, 90], 2: [1, 0]}	1	1
MAGEC2	DDR2	{0: [273, 8], 2: [23, 0]}	1	1
MAGEB2	RBM10	{0: [276, 27], 2: [1, 0]}	1	1
DPEP3	RBM10	{0: [276, 27], 2: [1, 0]}	1	1
TKTL1	RBM10	{0: [267, 26], 2: [10, 1]}	1	1
TKTL1	NOTCH1	{0: [269, 24], 2: [10, 1]}	1	1
DPEP3	ERBB3	{0: [292, 11], 2: [1, 0]}	1	1
EZHIP	PDYN	{0: [292, 3], 2: [9, 0]}	1	1
MAGEC2	PDYN	{0: [278, 3], 2: [23, 0]}	1	1
DPEP3	NOTCH1	{0: [278, 25], 2: [1, 0]}	1	1
DPEP3	SETD2	{0: [288, 15], 2: [1, 0]}	1	1
MAGEB2	PDYN	{0: [300, 3], 2: [1, 0]}	1	1
MAGEB2	SETD2	{0: [288, 15], 2: [1, 0]}	1	1
DPEP3	ERBB2	{0: [289, 14], 2: [1, 0]}	1	1
PAGE1	MET	{0: [289, 11], 2: [4, 0]}	1	1
MAGEB2	U2AF1	{0: [298, 5], 2: [1, 0]}	1	1
DPEP3	U2AF1	{0: [298, 5], 2: [1, 0]}	1	1
TKTL1	U2AF1	{0: [288, 5], 2: [11, 0]}	1	1
PAGE1	U2AF1	{0: [295, 5], 2: [4, 0]}	1	1
MAGEA4	U2AF1	{0: [201, 4], 2: [98, 1]}	1	1
EZHIP	TSC1	{0: [286, 9], 2: [9, 0]}	1	1
TKTL1	MET	{0: [282, 11], 2: [11, 0]}	1	1
DPEP3	MET	{0: [292, 11], 2: [1, 0]}	1	1
MAGEB2	TSC1	{0: [294, 9], 2: [1, 0]}	1	1
DPEP3	TSC1	{0: [294, 9], 2: [1, 0]}	1	1
TKTL1	TSC1	{0: [284, 9], 2: [11, 0]}	1	1
PAGE1	TSC1	{0: [291, 9], 2: [4, 0]}	1	1
MAGEA4	TSC1	{0: [199, 6], 2: [96, 3]}	1	1
EZHIP	TRRAP	{0: [267, 28], 2: [9, 0]}	1	1
PAGE1	ERBB2	{0: [286, 14], 2: [4, 0]}	1	1
MAGEB2	TRRAP	{0: [275, 28], 2: [1, 0]}	1	1
DPEP3	TRRAP	{0: [275, 28], 2: [1, 0]}	1	1
MAGEB2	MET	{0: [292, 11], 2: [1, 0]}	1	1
PAGE1	TRRAP	{0: [272, 28], 2: [4, 0]}	1	1
EZHIP	MET	{0: [284, 11], 2: [9, 0]}	1	1
PRAME	SETD2	{0: [207, 11], 2: [82, 4]}	1	1
MAGEB2	NOTCH2	{0: [278, 25], 2: [1, 0]}	1	1
DPEP3	PDYN	{0: [300, 3], 2: [1, 0]}	1	1
PAGE1	PDYN	{0: [297, 3], 2: [4, 0]}	1	1
DPEP3	EPHB6	{0: [280, 23], 2: [1, 0]}	1	1
TKTL1	EPHB6	{0: [270, 23], 2: [11, 0]}	1	1
PAGE1	EPHB6	{0: [277, 23], 2: [4, 0]}	1	1
TKTL1	DDR2	{0: [285, 8], 2: [11, 0]}	1	1
EZHIP	EPHB4	{0: [289, 6], 2: [9, 0]}	1	1
MAGEC2	EPHB4	{0: [275, 6], 2: [23, 0]}	1	1
DPEP3	ERBB4	{0: [287, 16], 2: [1, 0]}	1	1
MAGEB2	EPHB4	{0: [297, 6], 2: [1, 0]}	1	1
DPEP3	EPHB4	{0: [297, 6], 2: [1, 0]}	1	1
TKTL1	EPHB4	{0: [287, 6], 2: [11, 0]}	1	1
PAGE1	EPHB4	{0: [294, 6], 2: [4, 0]}	1	1
MAGEB2	ERBB4	{0: [287, 16], 2: [1, 0]}	1	1
EZHIP	EPHB3	{0: [286, 9], 2: [9, 0]}	1	1
MAGEC2	EPHB3	{0: [272, 9], 2: [23, 0]}	1	1
PRAME	EPHB3	{0: [211, 7], 2: [84, 2]}	1	1
MAGEB2	EPHB3	{0: [294, 9], 2: [1, 0]}	1	1
MAGEB2	EGFR	{0: [261, 42], 2: [1, 0]}	1	1
TKTL1	EPHB3	{0: [284, 9], 2: [11, 0]}	1	1
PAGE1	EPHB3	{0: [291, 9], 2: [4, 0]}	1	1
MAGEA4	EPHB3	{0: [199, 6], 2: [96, 3]}	1	1
EZHIP	EPHB2	{0: [288, 7], 2: [9, 0]}	1	1
MAGEB2	EPHB6	{0: [280, 23], 2: [1, 0]}	1	1
TKTL1	PDYN	{0: [290, 3], 2: [11, 0]}	1	1
MAGEB2	MAP2K1	{0: [300, 3], 2: [1, 0]}	1	1
MAGEA4	GRM8	{0: [188, 17], 2: [91, 8]}	1	1
MAGEA4	PDYN	{0: [203, 2], 2: [98, 1]}	1	1
MAGEB2	NOTCH1	{0: [278, 25], 2: [1, 0]}	1	1
MAGEB2	ERBB3	{0: [292, 11], 2: [1, 0]}	1	1
PRAME	MGA	{0: [201, 17], 2: [79, 7]}	1	1
MAGEB2	MGA	{0: [279, 24], 2: [1, 0]}	1	1
DPEP3	MGA	{0: [279, 24], 2: [1, 0]}	1	1
MAGEC2	MAP2K1	{0: [278, 3], 2: [23, 0]}	1	1
MAGEC2	ERBB3	{0: [270, 11], 2: [23, 0]}	1	1
EZHIP	NOTCH1	{0: [270, 25], 2: [9, 0]}	1	1
PRAME	LRP1B	{0: [156, 62], 2: [62, 24]}	1	1
MAGEB2	LRP1B	{0: [217, 86], 2: [1, 0]}	1	1
MAGEB2	DDR2	{0: [295, 8], 2: [1, 0]}	1	1
MAGEA4	ERBB4	{0: [194, 11], 2: [94, 5]}	1	1
PAGE1	LRP1B	{0: [215, 85], 2: [3, 1]}	1	1
DPEP3	CTNNB1	{0: [298, 5], 2: [1, 0]}	1	1
MAGEB2	KRAS	{0: [213, 90], 2: [1, 0]}	1	1
PRAME	GRM8	{0: [200, 18], 2: [79, 7]}	1	1
MAGEB2	GRM8	{0: [278, 25], 2: [1, 0]}	1	1
DPEP3	GRM8	{0: [278, 25], 2: [1, 0]}	1	1
PRAME	MAP2K1	{0: [216, 2], 2: [85, 1]}	1	1
DPEP3	DDR2	{0: [295, 8], 2: [1, 0]}	1	1
EZHIP	EPHB6	{0: [272, 23], 2: [9, 0]}	1	1
PRAME	LTK	{0: [209, 9], 2: [83, 3]}	1	1
EZHIP	RIT1	{0: [293, 2], 2: [9, 0]}	1	1
PRAME	EGFR	{0: [188, 30], 2: [74, 12]}	1	1
EZHIP	NFE2L2	{0: [280, 15], 2: [9, 0]}	1	1
DPEP3	DOK2	{0: [294, 9], 2: [1, 0]}	1	1
MAGEB2	NFE2L2	{0: [288, 15], 2: [1, 0]}	1	1
DPEP3	NFE2L2	{0: [288, 15], 2: [1, 0]}	1	1
MAGEB2	DOK2	{0: [294, 9], 2: [1, 0]}	1	1
PAGE1	NFE2L2	{0: [285, 15], 2: [4, 0]}	1	1
MAGEA4	NFE2L2	{0: [195, 10], 2: [94, 5]}	1	1
MAGEB2	KDR	{0: [284, 19], 2: [1, 0]}	1	1
EZHIP	NRAS	{0: [290, 5], 2: [9, 0]}	1	1
PAGE1	FGFR4	{0: [291, 9], 2: [4, 0]}	1	1
DPEP3	KEAP1	{0: [256, 47], 2: [1, 0]}	1	1
TKTL1	KEAP1	{0: [247, 46], 2: [10, 1]}	1	1
PAGE1	KEAP1	{0: [253, 47], 2: [4, 0]}	1	1
MAGEA4	AMER1	{0: [190, 15], 2: [92, 7]}	1	1
PAGE1	AMER1	{0: [278, 22], 2: [4, 0]}	1	1
TKTL1	FGFR4	{0: [284, 9], 2: [11, 0]}	1	1
MAGEB2	TP53	{0: [120, 183], 2: [0, 1]}	1	1
DPEP3	TP53	{0: [120, 183], 2: [0, 1]}	1	1
TKTL1	AMER1	{0: [271, 22], 2: [11, 0]}	1	1
DPEP3	FGFR4	{0: [294, 9], 2: [1, 0]}	1	1
MAGEB2	FGFR4	{0: [294, 9], 2: [1, 0]}	1	1
TKTL1	DOK2	{0: [284, 9], 2: [11, 0]}	1	1
DPEP3	AMER1	{0: [281, 22], 2: [1, 0]}	1	1
MAGEC2	NRAS	{0: [276, 5], 2: [23, 0]}	1	1
DPEP3	CUL3	{0: [298, 5], 2: [1, 0]}	1	1
PAGE1	ASCL4	{0: [296, 4], 2: [4, 0]}	1	1
MAGEB2	FGFR3	{0: [293, 10], 2: [1, 0]}	1	1
MAGEC2	FOXP1	{0: [274, 7], 2: [23, 0]}	1	1
EZHIP	KDR	{0: [276, 19], 2: [9, 0]}	1	1
MAGEB2	FOXP1	{0: [296, 7], 2: [1, 0]}	1	1
DPEP3	FOXP1	{0: [296, 7], 2: [1, 0]}	1	1
TKTL1	FOXP1	{0: [286, 7], 2: [11, 0]}	1	1
PAGE1	FOXP1	{0: [293, 7], 2: [4, 0]}	1	1
MAGEA4	FOXP1	{0: [200, 5], 2: [97, 2]}	1	1
MAGEA4	DOK2	{0: [199, 6], 2: [96, 3]}	1	1
MAGEC2	ATM	{0: [249, 32], 2: [21, 2]}	1	1
EZHIP	CTNNB1	{0: [290, 5], 2: [9, 0]}	1	1
MAGEB2	ATM	{0: [269, 34], 2: [1, 0]}	1	1
DPEP3	ATM	{0: [269, 34], 2: [1, 0]}	1	1
PAGE1	DOK2	{0: [291, 9], 2: [4, 0]}	1	1
PAGE1	ATM	{0: [266, 34], 2: [4, 0]}	1	1
MAGEC2	FGFR3	{0: [271, 10], 2: [23, 0]}	1	1
EZHIP	FGFR3	{0: [285, 10], 2: [9, 0]}	1	1
MAGEC2	CUL3	{0: [276, 5], 2: [23, 0]}	1	1
PRAME	CUL3	{0: [214, 4], 2: [85, 1]}	1	1
MAGEB2	CUL3	{0: [298, 5], 2: [1, 0]}	1	1
TKTL1	CUL3	{0: [288, 5], 2: [11, 0]}	1	1
TKTL1	ASCL4	{0: [289, 4], 2: [11, 0]}	1	1
PRAME	FGFR4	{0: [211, 7], 2: [84, 2]}	1	1
DPEP3	STK11	{0: [256, 47], 2: [1, 0]}	1	1
DPEP3	KDR	{0: [284, 19], 2: [1, 0]}	1	1
EZHIP	PTEN	{0: [286, 9], 2: [9, 0]}	1	1
MAGEC2	PTEN	{0: [272, 9], 2: [23, 0]}	1	1
TKTL1	KDR	{0: [274, 19], 2: [11, 0]}	1	1
MAGEB2	PTEN	{0: [294, 9], 2: [1, 0]}	1	1
DPEP3	PTEN	{0: [294, 9], 2: [1, 0]}	1	1
TKTL1	PTEN	{0: [284, 9], 2: [11, 0]}	1	1
PAGE1	PTEN	{0: [291, 9], 2: [4, 0]}	1	1
MAGEA4	PTEN	{0: [199, 6], 2: [96, 3]}	1	1
EZHIP	NF1	{0: [266, 29], 2: [9, 0]}	1	1
DPEP3	HRAS	{0: [299, 4], 2: [1, 0]}	1	1
MAGEB2	NF1	{0: [274, 29], 2: [1, 0]}	1	1
DPEP3	NF1	{0: [274, 29], 2: [1, 0]}	1	1
TKTL1	NF1	{0: [265, 28], 2: [10, 1]}	1	1
MAGEB2	HRAS	{0: [299, 4], 2: [1, 0]}	1	1
MAGEA4	NF1	{0: [185, 20], 2: [90, 9]}	1	1
EZHIP	FBXW7	{0: [284, 11], 2: [9, 0]}	1	1
MAGEC2	FBXW7	{0: [270, 11], 2: [23, 0]}	1	1
PRAME	FBXW7	{0: [210, 8], 2: [83, 3]}	1	1
MAGEB2	FBXW7	{0: [292, 11], 2: [1, 0]}	1	1
DPEP3	FBXW7	{0: [292, 11], 2: [1, 0]}	1	1
PAGE1	PTPRD	{0: [264, 36], 2: [4, 0]}	1	1
MAGEB2	STK11	{0: [256, 47], 2: [1, 0]}	1	1
TKTL1	PTPRD	{0: [258, 35], 2: [10, 1]}	1	1
MAGEB2	PTPRD	{0: [267, 36], 2: [1, 0]}	1	1
TKTL1	STK11	{0: [247, 46], 2: [10, 1]}	1	1
PAGE1	STK11	{0: [253, 47], 2: [4, 0]}	1	1
EZHIP	FGFR4	{0: [286, 9], 2: [9, 0]}	1	1
EZHIP	SMAD4	{0: [288, 7], 2: [9, 0]}	1	1
MAGEC2	SMAD4	{0: [274, 7], 2: [23, 0]}	1	1
PRAME	SMAD4	{0: [213, 5], 2: [84, 2]}	1	1
MAGEB2	SMAD4	{0: [296, 7], 2: [1, 0]}	1	1
DPEP3	SMAD4	{0: [296, 7], 2: [1, 0]}	1	1
TKTL1	SMAD4	{0: [286, 7], 2: [11, 0]}	1	1
PAGE1	SMAD4	{0: [293, 7], 2: [4, 0]}	1	1
MAGEA4	HRAS	{0: [202, 3], 2: [98, 1]}	1	1
EZHIP	RB1	{0: [285, 10], 2: [9, 0]}	1	1
MAGEB2	AMER1	{0: [281, 22], 2: [1, 0]}	1	1
MAGEB2	RB1	{0: [293, 10], 2: [1, 0]}	1	1
DPEP3	RB1	{0: [293, 10], 2: [1, 0]}	1	1
TKTL1	RB1	{0: [283, 10], 2: [11, 0]}	1	1
PAGE1	RB1	{0: [290, 10], 2: [4, 0]}	1	1
PAGE1	HRAS	{0: [296, 4], 2: [4, 0]}	1	1
MAGEC2	CTNNB1	{0: [276, 5], 2: [23, 0]}	1	1
DPEP3	BRAF	{0: [289, 14], 2: [1, 0]}	1	1
MAGEB2	BRAF	{0: [289, 14], 2: [1, 0]}	1	1
DPEP3	PTPRD	{0: [267, 36], 2: [1, 0]}	1	1
EZHIP	CREBBP	{0: [271, 24], 2: [9, 0]}	1	1
PRAME	NRAS	{0: [214, 4], 2: [85, 1]}	1	1
MAGEB2	APC	{0: [282, 21], 2: [1, 0]}	1	1
TKTL1	PIK3CA	{0: [268, 25], 2: [10, 1]}	1	1
DPEP3	AKT1	{0: [300, 3], 2: [1, 0]}	1	1
PAGE1	ADGRB3	{0: [274, 26], 2: [4, 0]}	1	1
TKTL1	FGFR2	{0: [287, 6], 2: [11, 0]}	1	1
EZHIP	ATRX	{0: [286, 9], 2: [9, 0]}	1	1
MAGEC2	ATRX	{0: [272, 9], 2: [23, 0]}	1	1
PRAME	ATRX	{0: [211, 7], 2: [84, 2]}	1	1
MAGEB2	ATRX	{0: [294, 9], 2: [1, 0]}	1	1
DPEP3	ATRX	{0: [294, 9], 2: [1, 0]}	1	1
TKTL1	ATRX	{0: [284, 9], 2: [11, 0]}	1	1
PAGE1	ATRX	{0: [291, 9], 2: [4, 0]}	1	1
EZHIP	ASCL1	{0: [295, 0], 2: [9, 0]}	1	1
MAGEC2	ASCL1	{0: [281, 0], 2: [23, 0]}	1	1
PRAME	ASCL1	{0: [218, 0], 2: [86, 0]}	1	1
MAGEB2	ASCL1	{0: [303, 0], 2: [1, 0]}	1	1
DPEP3	ASCL1	{0: [303, 0], 2: [1, 0]}	1	1
TKTL1	ASCL1	{0: [293, 0], 2: [11, 0]}	1	1
PAGE1	ASCL1	{0: [300, 0], 2: [4, 0]}	1	1
MAGEA4	ASCL1	{0: [205, 0], 2: [99, 0]}	1	1
MAGEB2	PIK3CA	{0: [277, 26], 2: [1, 0]}	1	1
DPEP3	FGFR2	{0: [297, 6], 2: [1, 0]}	1	1
MAGEB2	ADGRB3	{0: [277, 26], 2: [1, 0]}	1	1
MAGEB2	CDKN2A	{0: [275, 28], 2: [1, 0]}	1	1
PRAME	ADGRB3	{0: [199, 19], 2: [79, 7]}	1	1
TKTL1	ROS1	{0: [278, 15], 2: [11, 0]}	1	1
MAGEC2	RIT1	{0: [279, 2], 2: [23, 0]}	1	1
MAGEB2	CREBBP	{0: [279, 24], 2: [1, 0]}	1	1
TKTL1	CREBBP	{0: [269, 24], 2: [11, 0]}	1	1
PAGE1	CREBBP	{0: [276, 24], 2: [4, 0]}	1	1
EZHIP	AMER1	{0: [273, 22], 2: [9, 0]}	1	1
EZHIP	CCND1	{0: [294, 1], 2: [9, 0]}	1	1
MAGEC2	CCND1	{0: [280, 1], 2: [23, 0]}	1	1
PRAME	CCND1	{0: [217, 1], 2: [86, 0]}	1	1
MAGEB2	CCND1	{0: [302, 1], 2: [1, 0]}	1	1
DPEP3	CCND1	{0: [302, 1], 2: [1, 0]}	1	1
TKTL1	CCND1	{0: [292, 1], 2: [11, 0]}	1	1
PAGE1	CCND1	{0: [299, 1], 2: [4, 0]}	1	1
MAGEB2	AKT1	{0: [300, 3], 2: [1, 0]}	1	1
EZHIP	CBL	{0: [291, 4], 2: [9, 0]}	1	1
MAGEC2	CBL	{0: [277, 4], 2: [23, 0]}	1	1
PRAME	CBL	{0: [215, 3], 2: [85, 1]}	1	1
MAGEB2	CBL	{0: [299, 4], 2: [1, 0]}	1	1
DPEP3	CBL	{0: [299, 4], 2: [1, 0]}	1	1
TKTL1	CBL	{0: [289, 4], 2: [11, 0]}	1	1
PAGE1	CBL	{0: [296, 4], 2: [4, 0]}	1	1
PAGE1	ROS1	{0: [285, 15], 2: [4, 0]}	1	1
PAGE1	FGFR2	{0: [294, 6], 2: [4, 0]}	1	1
MAGEB2	ASCL4	{0: [299, 4], 2: [1, 0]}	1	1
EZHIP	MAP2K1	{0: [292, 3], 2: [9, 0]}	1	1
MAGEB2	FGFR2	{0: [297, 6], 2: [1, 0]}	1	1
MAGEB2	KMT2C	{0: [273, 30], 2: [1, 0]}	1	1
DPEP3	KMT2C	{0: [273, 30], 2: [1, 0]}	1	1
PAGE1	AKT1	{0: [297, 3], 2: [4, 0]}	1	1
PAGE1	KMT2C	{0: [270, 30], 2: [4, 0]}	1	1
PAGE1	FGFR3	{0: [290, 10], 2: [4, 0]}	1	1
EZHIP	SOX2	{0: [293, 2], 2: [9, 0]}	1	1
MAGEC2	SOX2	{0: [279, 2], 2: [23, 0]}	1	1
MAGEA4	LTK	{0: [197, 8], 2: [95, 4]}	1	1
MAGEB2	SOX2	{0: [301, 2], 2: [1, 0]}	1	1
DPEP3	SOX2	{0: [301, 2], 2: [1, 0]}	1	1
TKTL1	SOX2	{0: [291, 2], 2: [11, 0]}	1	1
PAGE1	SOX2	{0: [298, 2], 2: [4, 0]}	1	1
TKTL1	NRAS	{0: [288, 5], 2: [11, 0]}	1	1
EZHIP	DDR2	{0: [287, 8], 2: [9, 0]}	1	1
DPEP3	NRAS	{0: [298, 5], 2: [1, 0]}	1	1
MAGEB2	MUC16	{0: [169, 134], 2: [1, 0]}	1	1
MAGEA4	AKT1	{0: [203, 2], 2: [98, 1]}	1	1
MAGEB2	NRAS	{0: [298, 5], 2: [1, 0]}	1	1
PAGE1	MUC16	{0: [168, 132], 2: [2, 2]}	1	1
EZHIP	ASCL4	{0: [291, 4], 2: [9, 0]}	1	1
DPEP3	FGFR3	{0: [293, 10], 2: [1, 0]}	1	1
EZHIP	ALK	{0: [275, 20], 2: [9, 0]}	1	1
MAGEB2	ROS1	{0: [288, 15], 2: [1, 0]}	1	1
MAGEB2	ALK	{0: [283, 20], 2: [1, 0]}	1	1
PAGE1	KMT2D	{0: [262, 38], 2: [4, 0]}	1	1
PRAME	ROS1	{0: [207, 11], 2: [82, 4]}	1	1
EZHIP	SMARCA4	{0: [267, 28], 2: [9, 0]}	1	1
PRAME	SMARCA4	{0: [198, 20], 2: [78, 8]}	1	1
MAGEA4	NRAS	{0: [201, 4], 2: [98, 1]}	1	1
DPEP3	SMARCA4	{0: [275, 28], 2: [1, 0]}	1	1
MAGEB2	LTK	{0: [291, 12], 2: [1, 0]}	1	1
PAGE1	SMARCA4	{0: [272, 28], 2: [4, 0]}	1	1
DPEP3	LTK	{0: [291, 12], 2: [1, 0]}	1	1
EZHIP	ARID1A	{0: [272, 23], 2: [9, 0]}	1	1
PAGE1	LTK	{0: [288, 12], 2: [4, 0]}	1	1
MAGEB2	ARID1A	{0: [280, 23], 2: [1, 0]}	1	1
DPEP3	ARID1A	{0: [280, 23], 2: [1, 0]}	1	1
TKTL1	ARID1A	{0: [270, 23], 2: [11, 0]}	1	1
PAGE1	ARID1A	{0: [277, 23], 2: [4, 0]}	1	1
EZHIP	FGFR2	{0: [289, 6], 2: [9, 0]}	1	1
MAGEA4	FGFR3	{0: [198, 7], 2: [96, 3]}	1	1
TKTL1	ALK	{0: [273, 20], 2: [11, 0]}	1	1
PRAME	KMT2D	{0: [191, 27], 2: [75, 11]}	1	1
MAGEB2	KMT2D	{0: [265, 38], 2: [1, 0]}	1	1
DPEP3	KMT2D	{0: [265, 38], 2: [1, 0]}	1	1
TKTL1	AKT1	{0: [290, 3], 2: [11, 0]}	1	1
PAGE1	NRAS	{0: [295, 5], 2: [4, 0]}	1	1
EZHIP	MUC16	{0: [165, 130], 2: [5, 4]}	1	1

## Sheet: Supplementary Table 4
CTA	Gene	Values	p-value	FDR-adjusted p-value
PAGE1	FBXW7	{0: [190, 1], 2: [0, 1]}	0.0104167	1
MAGEC2	KEAP1	{0: [151, 28], 2: [7, 6]}	0.0135906	1
TKTL1	BRAF	{0: [178, 10], 2: [2, 2]}	0.0201084	1
MAGEC2	PTPRD	{0: [157, 22], 2: [8, 5]}	0.02198	1
MAGEC2	STK11	{0: [145, 34], 2: [7, 6]}	0.0310288	1
PRAME	PTPRD	{0: [110, 12], 2: [55, 15]}	0.0318474	1
MAGEC2	BRAF	{0: [170, 9], 2: [10, 3]}	0.0375604	1
PAGE1	ERBB4	{0: [184, 7], 2: [0, 1]}	0.0416667	1
MAGEA4	KMT2D	{0: [149, 11], 2: [26, 6]}	0.0423864	1
MAGEC2	NOTCH2	{0: [169, 10], 2: [10, 3]}	0.0468693	1
MAGEB2	RET	{0: [183, 8], 2: [0, 1]}	0.046875	1
PRAME	ERBB4	{0: [120, 2], 2: [64, 6]}	0.0528048	1
PAGE1	KDR	{0: [181, 10], 2: [0, 1]}	0.0572917	1
TKTL1	MAP2K1	{0: [186, 2], 2: [3, 1]}	0.0615218	1
MAGEC2	RBM10	{0: [159, 20], 2: [9, 4]}	0.0621507	1
PAGE1	BRAF	{0: [180, 11], 2: [0, 1]}	0.0625	1
MAGEC2	AKT1	{0: [179, 0], 2: [12, 1]}	0.0677083	1
MAGEC2	NOTCH1	{0: [167, 12], 2: [10, 3]}	0.0686935	1
PRAME	TP53	{0: [70, 52], 2: [30, 40]}	0.0713845	1
PAGE1	MGA	{0: [177, 14], 2: [0, 1]}	0.078125	1
MAGEA4	SETD2	{0: [156, 4], 2: [29, 3]}	0.0920188	1
MAGEC2	FGFR4	{0: [173, 6], 2: [11, 2]}	0.094127	1
MAGEC2	ERBB4	{0: [173, 6], 2: [11, 2]}	0.094127	1
MAGEC2	KMT2D	{0: [165, 14], 2: [10, 3]}	0.0945662	1
MAGEB2	SMARCA4	{0: [173, 18], 2: [0, 1]}	0.0989583	1
PRAME	STK11	{0: [92, 30], 2: [60, 10]}	0.0997596	1
PAGE1	NF1	{0: [172, 19], 2: [0, 1]}	0.104167	1
MAGEC2	ADGRB3	{0: [164, 15], 2: [10, 3]}	0.108908	1
MAGEA4	PDGFRA	{0: [152, 8], 2: [28, 4]}	0.118407	1
PAGE1	RBM10	{0: [168, 23], 2: [0, 1]}	0.125	1
MAGEC2	HRAS	{0: [178, 1], 2: [12, 1]}	0.131163	1
PRAME	RIT1	{0: [122, 0], 2: [68, 2]}	0.131708	1
TKTL1	KRAS	{0: [105, 83], 2: [4, 0]}	0.134879	1
MAGEA4	NOTCH1	{0: [150, 10], 2: [27, 5]}	0.139094	1
MAGEC2	CREBBP	{0: [171, 8], 2: [11, 2]}	0.139927	1
EZHIP	ERBB4	{0: [181, 7], 2: [3, 1]}	0.157696	1
TKTL1	ERBB4	{0: [181, 7], 2: [3, 1]}	0.157696	1
MAGEC2	EPHA6	{0: [170, 9], 2: [11, 2]}	0.164501	1
PRAME	EPHB6	{0: [111, 11], 2: [59, 11]}	0.166988	1
TKTL1	EGFR	{0: [153, 35], 2: [2, 2]}	0.168016	1
EZHIP	EGFR	{0: [153, 35], 2: [2, 2]}	0.168016	1
MAGEA4	KRAS	{0: [87, 73], 2: [22, 10]}	0.171665	1
EZHIP	LTK	{0: [180, 8], 2: [3, 1]}	0.176007	1
TKTL1	LTK	{0: [180, 8], 2: [3, 1]}	0.176007	1
MAGEB2	KEAP1	{0: [158, 33], 2: [0, 1]}	0.177083	1
MAGEA4	TP53	{0: [87, 73], 2: [13, 19]}	0.177722	1
PRAME	ATM	{0: [103, 19], 2: [64, 6]}	0.188088	1
EZHIP	STK11	{0: [150, 38], 2: [2, 2]}	0.192169	1
PRAME	DOK2	{0: [120, 2], 2: [66, 4]}	0.193114	1
MAGEA4	TSC1	{0: [157, 3], 2: [30, 2]}	0.194523	1
TKTL1	EPHA7	{0: [178, 10], 2: [3, 1]}	0.211732	1
EZHIP	EPHA6	{0: [178, 10], 2: [3, 1]}	0.211732	1
TKTL1	EPHA6	{0: [178, 10], 2: [3, 1]}	0.211732	1
PRAME	EPHA6	{0: [117, 5], 2: [64, 6]}	0.212924	1
EZHIP	BRAF	{0: [177, 11], 2: [3, 1]}	0.229152	1
EZHIP	APC	{0: [177, 11], 2: [3, 1]}	0.229152	1
TKTL1	APC	{0: [177, 11], 2: [3, 1]}	0.229152	1
MAGEA4	NOTCH2	{0: [151, 9], 2: [28, 4]}	0.236847	1
MAGEC2	AMER1	{0: [167, 12], 2: [11, 2]}	0.242332	1
TKTL1	NOTCH2	{0: [176, 12], 2: [3, 1]}	0.246282	1
EZHIP	NOTCH2	{0: [176, 12], 2: [3, 1]}	0.246282	1
MAGEA4	KMT2C	{0: [150, 10], 2: [28, 4]}	0.257281	1
MAGEA4	AMER1	{0: [150, 10], 2: [28, 4]}	0.257281	1
PRAME	MET	{0: [115, 7], 2: [69, 1]}	0.261917	1
MAGEA4	ATM	{0: [137, 23], 2: [30, 2]}	0.263663	1
MAGEC2	CDKN2A	{0: [166, 13], 2: [11, 2]}	0.269045	1
EZHIP	CDKN2A	{0: [174, 14], 2: [3, 1]}	0.279684	1
PRAME	RET	{0: [118, 4], 2: [65, 5]}	0.290527	1
MAGEC2	TSC1	{0: [175, 4], 2: [12, 1]}	0.298401	1
PRAME	CTNNB1	{0: [118, 4], 2: [70, 0]}	0.298495	1
PRAME	SMAD4	{0: [121, 1], 2: [68, 2]}	0.300849	1
MAGEA4	CUL3	{0: [159, 1], 2: [31, 1]}	0.306283	1
MAGEA4	KEAP1	{0: [134, 26], 2: [24, 8]}	0.308132	1
TKTL1	KMT2D	{0: [172, 16], 2: [3, 1]}	0.311963	1
EZHIP	KMT2D	{0: [172, 16], 2: [3, 1]}	0.311963	1
TKTL1	LRP1B	{0: [131, 57], 2: [4, 0]}	0.320353	1
EZHIP	LRP1B	{0: [131, 57], 2: [4, 0]}	0.320353	1
PAGE1	CSMD3	{0: [129, 62], 2: [0, 1]}	0.328125	1
MAGEA4	PIK3CA	{0: [155, 5], 2: [30, 2]}	0.330178	1
MAGEA4	ROS1	{0: [155, 5], 2: [30, 2]}	0.330178	1
PRAME	RUNX1T1	{0: [114, 8], 2: [68, 2]}	0.331516	1
MAGEA4	MUC16	{0: [87, 73], 2: [14, 18]}	0.333222	1
MAGEA4	NF1	{0: [145, 15], 2: [27, 5]}	0.338659	1
EZHIP	TP53	{0: [99, 89], 2: [1, 3]}	0.351252	1
TKTL1	TP53	{0: [99, 89], 2: [1, 3]}	0.351252	1
PRAME	EPHA5	{0: [116, 6], 2: [64, 6]}	0.359942	1
PRAME	EPHA8	{0: [116, 6], 2: [64, 6]}	0.359942	1
PRAME	AKT1	{0: [122, 0], 2: [69, 1]}	0.364583	1
PRAME	FGFR2	{0: [122, 0], 2: [69, 1]}	0.364583	1
MAGEC2	NF1	{0: [159, 20], 2: [13, 0]}	0.367872	1
MAGEC2	TRRAP	{0: [159, 20], 2: [13, 0]}	0.367872	1
MAGEA4	RUNX1T1	{0: [153, 7], 2: [29, 3]}	0.374787	1
MAGEC2	MUC16	{0: [96, 83], 2: [5, 8]}	0.390736	1
MAGEC2	ROS1	{0: [173, 6], 2: [12, 1]}	0.392803	1
MAGEA4	KDR	{0: [152, 8], 2: [29, 3]}	0.397058	1
PRAME	CDKN2A	{0: [114, 8], 2: [63, 7]}	0.412399	1
EZHIP	RBM10	{0: [165, 23], 2: [3, 1]}	0.416464	1
TKTL1	RBM10	{0: [165, 23], 2: [3, 1]}	0.416464	1
PRAME	EPHB3	{0: [117, 5], 2: [69, 1]}	0.418774	1
MAGEA4	EPHB4	{0: [158, 2], 2: [31, 1]}	0.423119	1
MAGEA4	RB1	{0: [158, 2], 2: [31, 1]}	0.423119	1
MAGEA4	APC	{0: [151, 9], 2: [29, 3]}	0.425263	1
MAGEA4	EPHA8	{0: [151, 9], 2: [29, 3]}	0.425263	1
PRAME	PIK3CA	{0: [116, 6], 2: [69, 1]}	0.425598	1
PRAME	KMT2D	{0: [113, 9], 2: [62, 8]}	0.429573	1
PRAME	KEAP1	{0: [98, 24], 2: [60, 10]}	0.433372	1
PRAME	EGFR	{0: [96, 26], 2: [59, 11]}	0.447466	1
EZHIP	PTPRD	{0: [162, 26], 2: [3, 1]}	0.457399	1
TKTL1	PTPRD	{0: [162, 26], 2: [3, 1]}	0.457399	1
MAGEA4	EPHA3	{0: [147, 13], 2: [31, 1]}	0.472064	1
MAGEA4	ALK	{0: [146, 14], 2: [31, 1]}	0.473028	1
PAGE1	MUC16	{0: [101, 90], 2: [0, 1]}	0.473958	1
MAGEC2	LTK	{0: [171, 8], 2: [12, 1]}	0.475356	1
MAGEB2	TP53	{0: [100, 91], 2: [0, 1]}	0.479167	1
PRAME	ERBB2	{0: [115, 7], 2: [68, 2]}	0.490789	1
PRAME	LTK	{0: [115, 7], 2: [68, 2]}	0.490789	1
PRAME	EPHB1	{0: [117, 5], 2: [65, 5]}	0.501234	1
MAGEA4	ADGRB3	{0: [146, 14], 2: [28, 4]}	0.509146	1
MAGEC2	EPHB1	{0: [170, 9], 2: [12, 1]}	0.512625	1
MAGEA4	EPHB2	{0: [157, 3], 2: [31, 1]}	0.520792	1
MAGEA4	SMARCA4	{0: [145, 15], 2: [28, 4]}	0.529341	1
MAGEC2	LRP1B	{0: [127, 52], 2: [8, 5]}	0.532708	1
PRAME	EPHA10	{0: [116, 6], 2: [65, 5]}	0.533379	1
PRAME	PDYN	{0: [120, 2], 2: [70, 0]}	0.53425	1
PRAME	CUL3	{0: [120, 2], 2: [70, 0]}	0.53425	1
PRAME	CBL	{0: [120, 2], 2: [70, 0]}	0.53425	1
MAGEA4	TRRAP	{0: [142, 18], 2: [30, 2]}	0.536897	1
PRAME	APC	{0: [113, 9], 2: [67, 3]}	0.540921	1
EZHIP	KEAP1	{0: [155, 33], 2: [3, 1]}	0.544527	1
MAGEC2	GRM8	{0: [169, 10], 2: [12, 1]}	0.547438	1
MAGEC2	KDR	{0: [169, 10], 2: [12, 1]}	0.547438	1
MAGEC2	EPHA10	{0: [169, 10], 2: [12, 1]}	0.547438	1
PRAME	NOTCH2	{0: [115, 7], 2: [64, 6]}	0.552914	1
PRAME	EPHA2	{0: [119, 3], 2: [70, 0]}	0.555086	1
PRAME	FGFR3	{0: [119, 3], 2: [70, 0]}	0.555086	1
PRAME	EPHB4	{0: [119, 3], 2: [70, 0]}	0.555086	1
MAGEA4	RBM10	{0: [141, 19], 2: [27, 5]}	0.561302	1
PRAME	MGA	{0: [111, 11], 2: [66, 4]}	0.57842	1
MAGEC2	PDGFRA	{0: [168, 11], 2: [12, 1]}	0.579942	1
MAGEC2	APC	{0: [168, 11], 2: [12, 1]}	0.579942	1
MAGEC2	ARID1A	{0: [168, 11], 2: [12, 1]}	0.579942	1
MAGEA4	DOK2	{0: [154, 6], 2: [32, 0]}	0.591727	1
MAGEA4	NFE2L2	{0: [155, 5], 2: [32, 0]}	0.592164	1
MAGEA4	FOXP1	{0: [155, 5], 2: [32, 0]}	0.592164	1
MAGEA4	FGFR1	{0: [155, 5], 2: [32, 0]}	0.592164	1
MAGEA4	ERBB3	{0: [155, 5], 2: [32, 0]}	0.592164	1
MAGEA4	DDR2	{0: [155, 5], 2: [32, 0]}	0.592164	1
EZHIP	CSMD3	{0: [127, 61], 2: [2, 2]}	0.598714	1
MAGEC2	EPHA3	{0: [165, 14], 2: [13, 0]}	0.603748	1
MAGEC2	ALK	{0: [164, 15], 2: [13, 0]}	0.604066	1
MAGEC2	MGA	{0: [164, 15], 2: [13, 0]}	0.604066	1
MAGEA4	FGFR4	{0: [154, 6], 2: [30, 2]}	0.622379	1
TKTL1	MUC16	{0: [98, 90], 2: [3, 1]}	0.623117	1
PRAME	U2AF1	{0: [120, 2], 2: [68, 2]}	0.623353	1
PRAME	LRP1B	{0: [84, 38], 2: [51, 19]}	0.624092	1
PRAME	TRRAP	{0: [108, 14], 2: [64, 6]}	0.628132	1
MAGEA4	STK11	{0: [128, 32], 2: [24, 8]}	0.633303	1
EZHIP	KRAS	{0: [106, 82], 2: [3, 1]}	0.634957	1
MAGEA4	LTK	{0: [153, 7], 2: [30, 2]}	0.646749	1
MAGEC2	EPHB6	{0: [159, 20], 2: [11, 2]}	0.647886	1
PRAME	RBM10	{0: [108, 14], 2: [60, 10]}	0.651611	1
PRAME	TSC1	{0: [118, 4], 2: [69, 1]}	0.654406	1
PRAME	FOXP1	{0: [118, 4], 2: [69, 1]}	0.654406	1
PRAME	ERBB3	{0: [118, 4], 2: [69, 1]}	0.654406	1
PRAME	DDR2	{0: [118, 4], 2: [69, 1]}	0.654406	1
MAGEA4	EPHB1	{0: [152, 8], 2: [30, 2]}	0.673989	1
MAGEA4	CREBBP	{0: [152, 8], 2: [30, 2]}	0.673989	1
MAGEC2	ATM	{0: [156, 23], 2: [11, 2]}	0.679198	1
MAGEA4	EPHA5	{0: [149, 11], 2: [31, 1]}	0.694251	1
MAGEA4	GRM8	{0: [150, 10], 2: [31, 1]}	0.694588	1
MAGEA4	EPHA6	{0: [150, 10], 2: [31, 1]}	0.694588	1
MAGEA4	EPHA10	{0: [150, 10], 2: [31, 1]}	0.694588	1
PRAME	ROS1	{0: [118, 4], 2: [67, 3]}	0.707006	1
PRAME	SETD2	{0: [118, 4], 2: [67, 3]}	0.707006	1
PRAME	FGFR4	{0: [116, 6], 2: [68, 2]}	0.712813	1
MAGEA4	CDKN2A	{0: [148, 12], 2: [29, 3]}	0.719454	1
PRAME	KDR	{0: [114, 8], 2: [67, 3]}	0.748887	1
PRAME	EPHA7	{0: [114, 8], 2: [67, 3]}	0.748887	1
PRAME	CSMD3	{0: [83, 39], 2: [46, 24]}	0.751824	1
PRAME	ARID1A	{0: [115, 7], 2: [65, 5]}	0.760679	1
PRAME	PDGFRA	{0: [115, 7], 2: [65, 5]}	0.760679	1
PRAME	BRAF	{0: [115, 7], 2: [65, 5]}	0.760679	1
MAGEC2	CSMD3	{0: [121, 58], 2: [8, 5]}	0.761026	1
PRAME	MUC16	{0: [63, 59], 2: [38, 32]}	0.765195	1
PRAME	AMER1	{0: [112, 10], 2: [66, 4]}	0.773972	1
PRAME	KMT2C	{0: [112, 10], 2: [66, 4]}	0.773972	1
MAGEC2	TP53	{0: [94, 85], 2: [6, 7]}	0.776534	1
MAGEC2	KRAS	{0: [101, 78], 2: [8, 5]}	0.779819	1
PRAME	ALK	{0: [113, 9], 2: [64, 6]}	0.784765	1
PRAME	NOTCH1	{0: [113, 9], 2: [64, 6]}	0.784765	1
PRAME	SMARCA4	{0: [109, 13], 2: [64, 6]}	0.8031	1
MAGEA4	LRP1B	{0: [113, 47], 2: [22, 10]}	0.834289	1
TKTL1	CREBBP	{0: [178, 10], 2: [4, 0]}	1	1
EZHIP	CREBBP	{0: [178, 10], 2: [4, 0]}	1	1
EZHIP	TSC1	{0: [183, 5], 2: [4, 0]}	1	1
PRAME	CREBBP	{0: [116, 6], 2: [66, 4]}	1	1
PAGE1	CREBBP	{0: [181, 10], 2: [1, 0]}	1	1
PRAME	EPHA1	{0: [118, 4], 2: [68, 2]}	1	1
TKTL1	CSMD3	{0: [126, 62], 2: [3, 1]}	1	1
DPEP3	CSMD3	{0: [129, 63], 2: [0, 0]}	1	1
MAGEB2	CREBBP	{0: [181, 10], 2: [1, 0]}	1	1
TKTL1	EPHA1	{0: [182, 6], 2: [4, 0]}	1	1
MAGEB2	EPHA1	{0: [185, 6], 2: [1, 0]}	1	1
MAGEA4	EPHA1	{0: [155, 5], 2: [31, 1]}	1	1
DPEP3	EPHA1	{0: [186, 6], 2: [0, 0]}	1	1
DPEP3	CREBBP	{0: [182, 10], 2: [0, 0]}	1	1
PAGE1	EPHA1	{0: [185, 6], 2: [1, 0]}	1	1
MAGEB2	CSMD3	{0: [128, 63], 2: [1, 0]}	1	1
MAGEA4	CSMD3	{0: [107, 53], 2: [22, 10]}	1	1
PAGE1	CBL	{0: [189, 2], 2: [1, 0]}	1	1
MAGEA4	U2AF1	{0: [156, 4], 2: [32, 0]}	1	1
PAGE1	ATRX	{0: [184, 7], 2: [1, 0]}	1	1
MAGEA4	ATRX	{0: [154, 6], 2: [31, 1]}	1	1
EZHIP	ASCL1	{0: [188, 0], 2: [4, 0]}	1	1
MAGEC2	ASCL1	{0: [179, 0], 2: [13, 0]}	1	1
PRAME	ASCL1	{0: [122, 0], 2: [70, 0]}	1	1
MAGEB2	ASCL1	{0: [191, 0], 2: [1, 0]}	1	1
DPEP3	ASCL1	{0: [192, 0], 2: [0, 0]}	1	1
TKTL1	ASCL1	{0: [188, 0], 2: [4, 0]}	1	1
PAGE1	ASCL1	{0: [191, 0], 2: [1, 0]}	1	1
MAGEA4	ASCL1	{0: [160, 0], 2: [32, 0]}	1	1
TKTL1	ATRX	{0: [181, 7], 2: [4, 0]}	1	1
MAGEB2	CDKN2A	{0: [176, 15], 2: [1, 0]}	1	1
TKTL1	CDKN2A	{0: [173, 15], 2: [4, 0]}	1	1
PAGE1	CDKN2A	{0: [176, 15], 2: [1, 0]}	1	1
EZHIP	SMARCA4	{0: [169, 19], 2: [4, 0]}	1	1
MAGEC2	SMARCA4	{0: [161, 18], 2: [12, 1]}	1	1
DPEP3	U2AF1	{0: [188, 4], 2: [0, 0]}	1	1
DPEP3	SMARCA4	{0: [173, 19], 2: [0, 0]}	1	1
TKTL1	SMARCA4	{0: [169, 19], 2: [4, 0]}	1	1
PAGE1	SMARCA4	{0: [172, 19], 2: [1, 0]}	1	1
MAGEB2	U2AF1	{0: [187, 4], 2: [1, 0]}	1	1
EZHIP	ARID1A	{0: [176, 12], 2: [4, 0]}	1	1
DPEP3	CDKN2A	{0: [177, 15], 2: [0, 0]}	1	1
DPEP3	ATRX	{0: [185, 7], 2: [0, 0]}	1	1
MAGEB2	ATRX	{0: [184, 7], 2: [1, 0]}	1	1
PRAME	ATRX	{0: [117, 5], 2: [68, 2]}	1	1
PAGE1	U2AF1	{0: [187, 4], 2: [1, 0]}	1	1
MAGEC2	CCND1	{0: [179, 0], 2: [13, 0]}	1	1
PRAME	CCND1	{0: [122, 0], 2: [70, 0]}	1	1
MAGEB2	CCND1	{0: [191, 0], 2: [1, 0]}	1	1
DPEP3	CCND1	{0: [192, 0], 2: [0, 0]}	1	1
TKTL1	CCND1	{0: [188, 0], 2: [4, 0]}	1	1
PAGE1	CCND1	{0: [191, 0], 2: [1, 0]}	1	1
MAGEA4	CCND1	{0: [160, 0], 2: [32, 0]}	1	1
EZHIP	CBL	{0: [186, 2], 2: [4, 0]}	1	1
MAGEC2	CBL	{0: [177, 2], 2: [13, 0]}	1	1
MAGEB2	CBL	{0: [189, 2], 2: [1, 0]}	1	1
DPEP3	CBL	{0: [190, 2], 2: [0, 0]}	1	1
TKTL1	CBL	{0: [186, 2], 2: [4, 0]}	1	1
MAGEA4	CBL	{0: [158, 2], 2: [32, 0]}	1	1
EZHIP	ADGRB3	{0: [170, 18], 2: [4, 0]}	1	1
TKTL1	U2AF1	{0: [184, 4], 2: [4, 0]}	1	1
PRAME	ADGRB3	{0: [110, 12], 2: [64, 6]}	1	1
MAGEB2	ADGRB3	{0: [173, 18], 2: [1, 0]}	1	1
DPEP3	ADGRB3	{0: [174, 18], 2: [0, 0]}	1	1
TKTL1	ADGRB3	{0: [170, 18], 2: [4, 0]}	1	1
PAGE1	ADGRB3	{0: [173, 18], 2: [1, 0]}	1	1
EZHIP	ATRX	{0: [181, 7], 2: [4, 0]}	1	1
MAGEC2	ATRX	{0: [172, 7], 2: [13, 0]}	1	1
EZHIP	CCND1	{0: [188, 0], 2: [4, 0]}	1	1
MAGEC2	EPHA1	{0: [173, 6], 2: [13, 0]}	1	1
PAGE1	SETD2	{0: [184, 7], 2: [1, 0]}	1	1
PAGE1	EPHA10	{0: [180, 11], 2: [1, 0]}	1	1
MAGEB2	GRM8	{0: [180, 11], 2: [1, 0]}	1	1
DPEP3	GRM8	{0: [181, 11], 2: [0, 0]}	1	1
TKTL1	GRM8	{0: [177, 11], 2: [4, 0]}	1	1
PAGE1	GRM8	{0: [180, 11], 2: [1, 0]}	1	1
EZHIP	EPHB6	{0: [166, 22], 2: [4, 0]}	1	1
DPEP3	TRRAP	{0: [172, 20], 2: [0, 0]}	1	1
MAGEB2	EPHB6	{0: [169, 22], 2: [1, 0]}	1	1
DPEP3	EPHB6	{0: [170, 22], 2: [0, 0]}	1	1
TKTL1	EPHB6	{0: [166, 22], 2: [4, 0]}	1	1
PAGE1	EPHB6	{0: [169, 22], 2: [1, 0]}	1	1
MAGEA4	EPHB6	{0: [141, 19], 2: [29, 3]}	1	1
MAGEB2	TRRAP	{0: [171, 20], 2: [1, 0]}	1	1
EZHIP	EPHB4	{0: [185, 3], 2: [4, 0]}	1	1
MAGEC2	EPHB4	{0: [176, 3], 2: [13, 0]}	1	1
MAGEB2	EPHB4	{0: [188, 3], 2: [1, 0]}	1	1
DPEP3	EPHB4	{0: [189, 3], 2: [0, 0]}	1	1
TKTL1	EPHB4	{0: [185, 3], 2: [4, 0]}	1	1
PAGE1	EPHB4	{0: [188, 3], 2: [1, 0]}	1	1
EZHIP	EPHB3	{0: [182, 6], 2: [4, 0]}	1	1
MAGEC2	EPHB3	{0: [173, 6], 2: [13, 0]}	1	1
MAGEB2	EPHB3	{0: [185, 6], 2: [1, 0]}	1	1
DPEP3	EPHB3	{0: [186, 6], 2: [0, 0]}	1	1
TKTL1	EPHB3	{0: [182, 6], 2: [4, 0]}	1	1
PAGE1	EPHB3	{0: [185, 6], 2: [1, 0]}	1	1
MAGEA4	EPHB3	{0: [155, 5], 2: [31, 1]}	1	1
EZHIP	EPHB2	{0: [184, 4], 2: [4, 0]}	1	1
EZHIP	TRRAP	{0: [168, 20], 2: [4, 0]}	1	1
PRAME	GRM8	{0: [115, 7], 2: [66, 4]}	1	1
MAGEC2	EPHB2	{0: [175, 4], 2: [13, 0]}	1	1
EZHIP	GRM8	{0: [177, 11], 2: [4, 0]}	1	1
DPEP3	LRP1B	{0: [135, 57], 2: [0, 0]}	1	1
DPEP3	SETD2	{0: [185, 7], 2: [0, 0]}	1	1
EZHIP	RUNX1T1	{0: [178, 10], 2: [4, 0]}	1	1
MAGEC2	RUNX1T1	{0: [169, 10], 2: [13, 0]}	1	1
MAGEB2	RUNX1T1	{0: [181, 10], 2: [1, 0]}	1	1
DPEP3	RUNX1T1	{0: [182, 10], 2: [0, 0]}	1	1
TKTL1	RUNX1T1	{0: [178, 10], 2: [4, 0]}	1	1
PAGE1	RUNX1T1	{0: [181, 10], 2: [1, 0]}	1	1
MAGEB2	RBM10	{0: [167, 24], 2: [1, 0]}	1	1
DPEP3	RBM10	{0: [168, 24], 2: [0, 0]}	1	1
MAGEB2	SETD2	{0: [184, 7], 2: [1, 0]}	1	1
EZHIP	PDYN	{0: [186, 2], 2: [4, 0]}	1	1
MAGEC2	PDYN	{0: [177, 2], 2: [13, 0]}	1	1
MAGEB2	PDYN	{0: [189, 2], 2: [1, 0]}	1	1
DPEP3	PDYN	{0: [190, 2], 2: [0, 0]}	1	1
TKTL1	PDYN	{0: [186, 2], 2: [4, 0]}	1	1
PAGE1	PDYN	{0: [189, 2], 2: [1, 0]}	1	1
MAGEA4	PDYN	{0: [158, 2], 2: [32, 0]}	1	1
EZHIP	MGA	{0: [173, 15], 2: [4, 0]}	1	1
MAGEB2	MGA	{0: [176, 15], 2: [1, 0]}	1	1
DPEP3	MGA	{0: [177, 15], 2: [0, 0]}	1	1
MAGEC2	SETD2	{0: [172, 7], 2: [13, 0]}	1	1
TKTL1	MGA	{0: [173, 15], 2: [4, 0]}	1	1
EZHIP	SETD2	{0: [181, 7], 2: [4, 0]}	1	1
PAGE1	TRRAP	{0: [171, 20], 2: [1, 0]}	1	1
TKTL1	TRRAP	{0: [168, 20], 2: [4, 0]}	1	1
MAGEA4	MGA	{0: [147, 13], 2: [30, 2]}	1	1
MAGEB2	LRP1B	{0: [134, 57], 2: [1, 0]}	1	1
PAGE1	LRP1B	{0: [134, 57], 2: [1, 0]}	1	1
PRAME	EPHB2	{0: [119, 3], 2: [69, 1]}	1	1
MAGEB2	EPHB2	{0: [187, 4], 2: [1, 0]}	1	1
DPEP3	EPHB2	{0: [188, 4], 2: [0, 0]}	1	1
PAGE1	EPHA5	{0: [179, 12], 2: [1, 0]}	1	1
TKTL1	SETD2	{0: [181, 7], 2: [4, 0]}	1	1
EZHIP	EPHA4	{0: [178, 10], 2: [4, 0]}	1	1
MAGEC2	EPHA4	{0: [169, 10], 2: [13, 0]}	1	1
PRAME	EPHA4	{0: [116, 6], 2: [66, 4]}	1	1
MAGEB2	EPHA4	{0: [181, 10], 2: [1, 0]}	1	1
DPEP3	EPHA4	{0: [182, 10], 2: [0, 0]}	1	1
TKTL1	EPHA4	{0: [178, 10], 2: [4, 0]}	1	1
PAGE1	EPHA4	{0: [181, 10], 2: [1, 0]}	1	1
MAGEA4	EPHA4	{0: [151, 9], 2: [31, 1]}	1	1
EZHIP	EPHA3	{0: [174, 14], 2: [4, 0]}	1	1
PRAME	EPHA3	{0: [113, 9], 2: [65, 5]}	1	1
MAGEB2	EPHA3	{0: [177, 14], 2: [1, 0]}	1	1
DPEP3	EPHA3	{0: [178, 14], 2: [0, 0]}	1	1
TKTL1	EPHA3	{0: [174, 14], 2: [4, 0]}	1	1
PAGE1	EPHA3	{0: [177, 14], 2: [1, 0]}	1	1
EZHIP	EPHA2	{0: [185, 3], 2: [4, 0]}	1	1
MAGEC2	EPHA2	{0: [176, 3], 2: [13, 0]}	1	1
MAGEB2	EPHA2	{0: [188, 3], 2: [1, 0]}	1	1
DPEP3	EPHA2	{0: [189, 3], 2: [0, 0]}	1	1
TKTL1	EPHA2	{0: [185, 3], 2: [4, 0]}	1	1
PAGE1	EPHA2	{0: [188, 3], 2: [1, 0]}	1	1
MAGEA4	EPHA2	{0: [157, 3], 2: [32, 0]}	1	1
EZHIP	EPHA10	{0: [177, 11], 2: [4, 0]}	1	1
MAGEB2	EPHA10	{0: [180, 11], 2: [1, 0]}	1	1
DPEP3	EPHA10	{0: [181, 11], 2: [0, 0]}	1	1
TKTL1	EPHA10	{0: [177, 11], 2: [4, 0]}	1	1
TKTL1	EPHA5	{0: [176, 12], 2: [4, 0]}	1	1
DPEP3	EPHA5	{0: [180, 12], 2: [0, 0]}	1	1
MAGEB2	EPHA5	{0: [179, 12], 2: [1, 0]}	1	1
MAGEC2	EPHA5	{0: [167, 12], 2: [13, 0]}	1	1
TKTL1	EPHB2	{0: [184, 4], 2: [4, 0]}	1	1
PAGE1	EPHB2	{0: [187, 4], 2: [1, 0]}	1	1
EZHIP	EPHB1	{0: [178, 10], 2: [4, 0]}	1	1
MAGEB2	EPHB1	{0: [181, 10], 2: [1, 0]}	1	1
DPEP3	EPHB1	{0: [182, 10], 2: [0, 0]}	1	1
TKTL1	EPHB1	{0: [178, 10], 2: [4, 0]}	1	1
PAGE1	EPHB1	{0: [181, 10], 2: [1, 0]}	1	1
EZHIP	EPHA8	{0: [176, 12], 2: [4, 0]}	1	1
MAGEC2	EPHA8	{0: [167, 12], 2: [13, 0]}	1	1
MAGEB2	EPHA8	{0: [179, 12], 2: [1, 0]}	1	1
DPEP3	EPHA8	{0: [180, 12], 2: [0, 0]}	1	1
PAGE1	TSC1	{0: [186, 5], 2: [1, 0]}	1	1
TKTL1	TSC1	{0: [183, 5], 2: [4, 0]}	1	1
EZHIP	EPHA1	{0: [182, 6], 2: [4, 0]}	1	1
TKTL1	EPHA8	{0: [176, 12], 2: [4, 0]}	1	1
EZHIP	EPHA7	{0: [177, 11], 2: [4, 0]}	1	1
MAGEC2	EPHA7	{0: [168, 11], 2: [13, 0]}	1	1
MAGEB2	EPHA7	{0: [180, 11], 2: [1, 0]}	1	1
DPEP3	EPHA7	{0: [181, 11], 2: [0, 0]}	1	1
DPEP3	TSC1	{0: [187, 5], 2: [0, 0]}	1	1
PAGE1	EPHA7	{0: [180, 11], 2: [1, 0]}	1	1
MAGEA4	EPHA7	{0: [151, 9], 2: [30, 2]}	1	1
MAGEB2	ARID1A	{0: [179, 12], 2: [1, 0]}	1	1
MAGEB2	EPHA6	{0: [180, 11], 2: [1, 0]}	1	1
DPEP3	EPHA6	{0: [181, 11], 2: [0, 0]}	1	1
MAGEB2	TSC1	{0: [186, 5], 2: [1, 0]}	1	1
PAGE1	EPHA6	{0: [180, 11], 2: [1, 0]}	1	1
EZHIP	EPHA5	{0: [176, 12], 2: [4, 0]}	1	1
PAGE1	EPHA8	{0: [179, 12], 2: [1, 0]}	1	1
DPEP3	ARID1A	{0: [180, 12], 2: [0, 0]}	1	1
EZHIP	CUL3	{0: [186, 2], 2: [4, 0]}	1	1
PAGE1	ARID1A	{0: [179, 12], 2: [1, 0]}	1	1
DPEP3	KDR	{0: [181, 11], 2: [0, 0]}	1	1
TKTL1	KDR	{0: [177, 11], 2: [4, 0]}	1	1
EZHIP	HRAS	{0: [186, 2], 2: [4, 0]}	1	1
PRAME	HRAS	{0: [121, 1], 2: [69, 1]}	1	1
MAGEB2	HRAS	{0: [189, 2], 2: [1, 0]}	1	1
DPEP3	HRAS	{0: [190, 2], 2: [0, 0]}	1	1
TKTL1	HRAS	{0: [186, 2], 2: [4, 0]}	1	1
PAGE1	HRAS	{0: [189, 2], 2: [1, 0]}	1	1
MAGEA4	HRAS	{0: [158, 2], 2: [32, 0]}	1	1
EZHIP	FGFR4	{0: [180, 8], 2: [4, 0]}	1	1
MAGEB2	FGFR4	{0: [183, 8], 2: [1, 0]}	1	1
DPEP3	FGFR4	{0: [184, 8], 2: [0, 0]}	1	1
TKTL1	FGFR4	{0: [180, 8], 2: [4, 0]}	1	1
PAGE1	FGFR4	{0: [183, 8], 2: [1, 0]}	1	1
EZHIP	FGFR3	{0: [185, 3], 2: [4, 0]}	1	1
MAGEC2	FGFR3	{0: [176, 3], 2: [13, 0]}	1	1
MAGEB2	FGFR3	{0: [188, 3], 2: [1, 0]}	1	1
DPEP3	FGFR3	{0: [189, 3], 2: [0, 0]}	1	1
TKTL1	FGFR3	{0: [185, 3], 2: [4, 0]}	1	1
PAGE1	FGFR3	{0: [188, 3], 2: [1, 0]}	1	1
MAGEA4	FGFR3	{0: [157, 3], 2: [32, 0]}	1	1
EZHIP	FGFR2	{0: [187, 1], 2: [4, 0]}	1	1
MAGEC2	FGFR2	{0: [178, 1], 2: [13, 0]}	1	1
MAGEB2	FGFR2	{0: [190, 1], 2: [1, 0]}	1	1
DPEP3	FGFR2	{0: [191, 1], 2: [0, 0]}	1	1
TKTL1	FGFR2	{0: [187, 1], 2: [4, 0]}	1	1
PAGE1	FGFR2	{0: [190, 1], 2: [1, 0]}	1	1
MAGEA4	FGFR2	{0: [159, 1], 2: [32, 0]}	1	1
EZHIP	FGFR1	{0: [183, 5], 2: [4, 0]}	1	1
MAGEB2	KDR	{0: [180, 11], 2: [1, 0]}	1	1
EZHIP	KDR	{0: [177, 11], 2: [4, 0]}	1	1
PAGE1	LTK	{0: [182, 9], 2: [1, 0]}	1	1
DPEP3	LTK	{0: [183, 9], 2: [0, 0]}	1	1
PAGE1	RET	{0: [182, 9], 2: [1, 0]}	1	1
MAGEA4	RET	{0: [152, 8], 2: [31, 1]}	1	1
EZHIP	PDGFRA	{0: [176, 12], 2: [4, 0]}	1	1
MAGEB2	PDGFRA	{0: [179, 12], 2: [1, 0]}	1	1
DPEP3	PDGFRA	{0: [180, 12], 2: [0, 0]}	1	1
TKTL1	PDGFRA	{0: [176, 12], 2: [4, 0]}	1	1
PAGE1	PDGFRA	{0: [179, 12], 2: [1, 0]}	1	1
MAGEB2	NOTCH2	{0: [178, 13], 2: [1, 0]}	1	1
DPEP3	NOTCH2	{0: [179, 13], 2: [0, 0]}	1	1
PAGE1	NOTCH2	{0: [178, 13], 2: [1, 0]}	1	1
EZHIP	NOTCH1	{0: [173, 15], 2: [4, 0]}	1	1
MAGEB2	NOTCH1	{0: [176, 15], 2: [1, 0]}	1	1
DPEP3	NOTCH1	{0: [177, 15], 2: [0, 0]}	1	1
TKTL1	NOTCH1	{0: [173, 15], 2: [4, 0]}	1	1
MAGEC2	FGFR1	{0: [174, 5], 2: [13, 0]}	1	1
PAGE1	NOTCH1	{0: [176, 15], 2: [1, 0]}	1	1
MAGEC2	MET	{0: [171, 8], 2: [13, 0]}	1	1
MAGEB2	MET	{0: [183, 8], 2: [1, 0]}	1	1
DPEP3	MET	{0: [184, 8], 2: [0, 0]}	1	1
TKTL1	MET	{0: [180, 8], 2: [4, 0]}	1	1
PAGE1	MET	{0: [183, 8], 2: [1, 0]}	1	1
MAGEA4	MET	{0: [153, 7], 2: [31, 1]}	1	1
EZHIP	MAP2K1	{0: [185, 3], 2: [4, 0]}	1	1
MAGEC2	MAP2K1	{0: [176, 3], 2: [13, 0]}	1	1
PRAME	MAP2K1	{0: [120, 2], 2: [69, 1]}	1	1
MAGEB2	MAP2K1	{0: [188, 3], 2: [1, 0]}	1	1
DPEP3	MAP2K1	{0: [189, 3], 2: [0, 0]}	1	1
PAGE1	MAP2K1	{0: [188, 3], 2: [1, 0]}	1	1
MAGEA4	MAP2K1	{0: [157, 3], 2: [32, 0]}	1	1
MAGEB2	LTK	{0: [182, 9], 2: [1, 0]}	1	1
EZHIP	MET	{0: [180, 8], 2: [4, 0]}	1	1
TKTL1	RET	{0: [179, 9], 2: [4, 0]}	1	1
PRAME	FGFR1	{0: [119, 3], 2: [68, 2]}	1	1
DPEP3	FGFR1	{0: [187, 5], 2: [0, 0]}	1	1
TKTL1	AKT1	{0: [187, 1], 2: [4, 0]}	1	1
PAGE1	AKT1	{0: [190, 1], 2: [1, 0]}	1	1
MAGEA4	AKT1	{0: [159, 1], 2: [32, 0]}	1	1
MAGEB2	BRAF	{0: [179, 12], 2: [1, 0]}	1	1
DPEP3	BRAF	{0: [180, 12], 2: [0, 0]}	1	1
MAGEA4	BRAF	{0: [150, 10], 2: [30, 2]}	1	1
EZHIP	NRAS	{0: [185, 3], 2: [4, 0]}	1	1
MAGEC2	NRAS	{0: [176, 3], 2: [13, 0]}	1	1
PRAME	NRAS	{0: [120, 2], 2: [69, 1]}	1	1
MAGEB2	NRAS	{0: [188, 3], 2: [1, 0]}	1	1
DPEP3	NRAS	{0: [189, 3], 2: [0, 0]}	1	1
TKTL1	NRAS	{0: [185, 3], 2: [4, 0]}	1	1
PAGE1	NRAS	{0: [188, 3], 2: [1, 0]}	1	1
MAGEA4	NRAS	{0: [157, 3], 2: [32, 0]}	1	1
EZHIP	PIK3CA	{0: [181, 7], 2: [4, 0]}	1	1
MAGEC2	PIK3CA	{0: [172, 7], 2: [13, 0]}	1	1
MAGEB2	PIK3CA	{0: [184, 7], 2: [1, 0]}	1	1
DPEP3	PIK3CA	{0: [185, 7], 2: [0, 0]}	1	1
TKTL1	PIK3CA	{0: [181, 7], 2: [4, 0]}	1	1
PAGE1	PIK3CA	{0: [184, 7], 2: [1, 0]}	1	1
MAGEC2	EGFR	{0: [144, 35], 2: [11, 2]}	1	1
MAGEB2	EGFR	{0: [154, 37], 2: [1, 0]}	1	1
DPEP3	EGFR	{0: [155, 37], 2: [0, 0]}	1	1
PAGE1	EGFR	{0: [154, 37], 2: [1, 0]}	1	1
MAGEA4	EGFR	{0: [129, 31], 2: [26, 6]}	1	1
PRAME	KRAS	{0: [69, 53], 2: [40, 30]}	1	1
MAGEB2	KRAS	{0: [108, 83], 2: [1, 0]}	1	1
DPEP3	KRAS	{0: [109, 83], 2: [0, 0]}	1	1
PAGE1	KRAS	{0: [108, 83], 2: [1, 0]}	1	1
DPEP3	AKT1	{0: [191, 1], 2: [0, 0]}	1	1
MAGEB2	AKT1	{0: [190, 1], 2: [1, 0]}	1	1
EZHIP	AKT1	{0: [187, 1], 2: [4, 0]}	1	1
MAGEA4	CTNNB1	{0: [156, 4], 2: [32, 0]}	1	1
TKTL1	FGFR1	{0: [183, 5], 2: [4, 0]}	1	1
PAGE1	FGFR1	{0: [186, 5], 2: [1, 0]}	1	1
MAGEB2	ERBB4	{0: [183, 8], 2: [1, 0]}	1	1
DPEP3	ERBB4	{0: [184, 8], 2: [0, 0]}	1	1
MAGEA4	ERBB4	{0: [153, 7], 2: [31, 1]}	1	1
EZHIP	ERBB3	{0: [183, 5], 2: [4, 0]}	1	1
MAGEC2	ERBB3	{0: [174, 5], 2: [13, 0]}	1	1
MAGEB2	ERBB3	{0: [186, 5], 2: [1, 0]}	1	1
DPEP3	ERBB3	{0: [187, 5], 2: [0, 0]}	1	1
TKTL1	ERBB3	{0: [183, 5], 2: [4, 0]}	1	1
PAGE1	ERBB3	{0: [186, 5], 2: [1, 0]}	1	1
EZHIP	ERBB2	{0: [179, 9], 2: [4, 0]}	1	1
MAGEC2	ERBB2	{0: [170, 9], 2: [13, 0]}	1	1
MAGEB2	ERBB2	{0: [182, 9], 2: [1, 0]}	1	1
MAGEB2	FGFR1	{0: [186, 5], 2: [1, 0]}	1	1
DPEP3	ERBB2	{0: [183, 9], 2: [0, 0]}	1	1
PAGE1	ERBB2	{0: [182, 9], 2: [1, 0]}	1	1
MAGEA4	ERBB2	{0: [152, 8], 2: [31, 1]}	1	1
EZHIP	DDR2	{0: [183, 5], 2: [4, 0]}	1	1
MAGEC2	DDR2	{0: [174, 5], 2: [13, 0]}	1	1
MAGEB2	DDR2	{0: [186, 5], 2: [1, 0]}	1	1
DPEP3	DDR2	{0: [187, 5], 2: [0, 0]}	1	1
TKTL1	DDR2	{0: [183, 5], 2: [4, 0]}	1	1
PAGE1	DDR2	{0: [186, 5], 2: [1, 0]}	1	1
EZHIP	CTNNB1	{0: [184, 4], 2: [4, 0]}	1	1
MAGEC2	CTNNB1	{0: [175, 4], 2: [13, 0]}	1	1
MAGEB2	CTNNB1	{0: [187, 4], 2: [1, 0]}	1	1
DPEP3	CTNNB1	{0: [188, 4], 2: [0, 0]}	1	1
TKTL1	CTNNB1	{0: [184, 4], 2: [4, 0]}	1	1
PAGE1	CTNNB1	{0: [187, 4], 2: [1, 0]}	1	1
TKTL1	ERBB2	{0: [179, 9], 2: [4, 0]}	1	1
DPEP3	RET	{0: [183, 9], 2: [0, 0]}	1	1
MAGEC2	RET	{0: [170, 9], 2: [13, 0]}	1	1
EZHIP	RET	{0: [179, 9], 2: [4, 0]}	1	1
PAGE1	FOXP1	{0: [186, 5], 2: [1, 0]}	1	1
EZHIP	ATM	{0: [163, 25], 2: [4, 0]}	1	1
MAGEB2	ATM	{0: [166, 25], 2: [1, 0]}	1	1
DPEP3	ATM	{0: [167, 25], 2: [0, 0]}	1	1
TKTL1	ATM	{0: [163, 25], 2: [4, 0]}	1	1
PAGE1	ATM	{0: [166, 25], 2: [1, 0]}	1	1
MAGEC2	U2AF1	{0: [175, 4], 2: [13, 0]}	1	1
MAGEC2	CUL3	{0: [177, 2], 2: [13, 0]}	1	1
MAGEB2	CUL3	{0: [189, 2], 2: [1, 0]}	1	1
DPEP3	CUL3	{0: [190, 2], 2: [0, 0]}	1	1
TKTL1	CUL3	{0: [186, 2], 2: [4, 0]}	1	1
PAGE1	CUL3	{0: [189, 2], 2: [1, 0]}	1	1
EZHIP	NFE2L2	{0: [183, 5], 2: [4, 0]}	1	1
MAGEC2	NFE2L2	{0: [174, 5], 2: [13, 0]}	1	1
PRAME	NFE2L2	{0: [119, 3], 2: [68, 2]}	1	1
MAGEB2	NFE2L2	{0: [186, 5], 2: [1, 0]}	1	1
DPEP3	NFE2L2	{0: [187, 5], 2: [0, 0]}	1	1
TKTL1	NFE2L2	{0: [183, 5], 2: [4, 0]}	1	1
PAGE1	NFE2L2	{0: [186, 5], 2: [1, 0]}	1	1
DPEP3	KEAP1	{0: [158, 34], 2: [0, 0]}	1	1
TKTL1	KEAP1	{0: [154, 34], 2: [4, 0]}	1	1
PAGE1	KEAP1	{0: [157, 34], 2: [1, 0]}	1	1
DPEP3	TP53	{0: [100, 92], 2: [0, 0]}	1	1
PAGE1	TP53	{0: [99, 92], 2: [1, 0]}	1	1
MAGEB2	STK11	{0: [151, 40], 2: [1, 0]}	1	1
DPEP3	STK11	{0: [152, 40], 2: [0, 0]}	1	1
TKTL1	STK11	{0: [149, 39], 2: [3, 1]}	1	1
PAGE1	STK11	{0: [151, 40], 2: [1, 0]}	1	1
EZHIP	SMAD4	{0: [185, 3], 2: [4, 0]}	1	1
TKTL1	FOXP1	{0: [183, 5], 2: [4, 0]}	1	1
DPEP3	FOXP1	{0: [187, 5], 2: [0, 0]}	1	1
MAGEB2	FOXP1	{0: [186, 5], 2: [1, 0]}	1	1
MAGEC2	FOXP1	{0: [174, 5], 2: [13, 0]}	1	1
MAGEA4	ARID1A	{0: [150, 10], 2: [30, 2]}	1	1
MAGEB2	KMT2D	{0: [174, 17], 2: [1, 0]}	1	1
DPEP3	KMT2D	{0: [175, 17], 2: [0, 0]}	1	1
PAGE1	KMT2D	{0: [174, 17], 2: [1, 0]}	1	1
EZHIP	KMT2C	{0: [174, 14], 2: [4, 0]}	1	1
MAGEC2	KMT2C	{0: [166, 13], 2: [12, 1]}	1	1
MAGEB2	KMT2C	{0: [177, 14], 2: [1, 0]}	1	1
DPEP3	KMT2C	{0: [178, 14], 2: [0, 0]}	1	1
TKTL1	KMT2C	{0: [174, 14], 2: [4, 0]}	1	1
PAGE1	KMT2C	{0: [177, 14], 2: [1, 0]}	1	1
EZHIP	SOX2	{0: [188, 0], 2: [4, 0]}	1	1
MAGEC2	SOX2	{0: [179, 0], 2: [13, 0]}	1	1
PRAME	SOX2	{0: [122, 0], 2: [70, 0]}	1	1
MAGEB2	SOX2	{0: [191, 0], 2: [1, 0]}	1	1
MAGEC2	SMAD4	{0: [176, 3], 2: [13, 0]}	1	1
DPEP3	SOX2	{0: [192, 0], 2: [0, 0]}	1	1
PAGE1	SOX2	{0: [191, 0], 2: [1, 0]}	1	1
MAGEA4	SOX2	{0: [160, 0], 2: [32, 0]}	1	1
EZHIP	MUC16	{0: [99, 89], 2: [2, 2]}	1	1
MAGEB2	MUC16	{0: [100, 91], 2: [1, 0]}	1	1
DPEP3	MUC16	{0: [101, 91], 2: [0, 0]}	1	1
EZHIP	ASCL4	{0: [187, 1], 2: [4, 0]}	1	1
MAGEC2	ASCL4	{0: [178, 1], 2: [13, 0]}	1	1
PRAME	ASCL4	{0: [121, 1], 2: [70, 0]}	1	1
MAGEB2	ASCL4	{0: [190, 1], 2: [1, 0]}	1	1
DPEP3	ASCL4	{0: [191, 1], 2: [0, 0]}	1	1
TKTL1	ASCL4	{0: [187, 1], 2: [4, 0]}	1	1
PAGE1	ASCL4	{0: [190, 1], 2: [1, 0]}	1	1
MAGEA4	ASCL4	{0: [159, 1], 2: [32, 0]}	1	1
EZHIP	FOXP1	{0: [183, 5], 2: [4, 0]}	1	1
TKTL1	SOX2	{0: [188, 0], 2: [4, 0]}	1	1
MAGEB2	SMAD4	{0: [188, 3], 2: [1, 0]}	1	1
DPEP3	SMAD4	{0: [189, 3], 2: [0, 0]}	1	1
TKTL1	SMAD4	{0: [185, 3], 2: [4, 0]}	1	1
MAGEB2	AMER1	{0: [177, 14], 2: [1, 0]}	1	1
DPEP3	AMER1	{0: [178, 14], 2: [0, 0]}	1	1
TKTL1	AMER1	{0: [174, 14], 2: [4, 0]}	1	1
PAGE1	AMER1	{0: [177, 14], 2: [1, 0]}	1	1
EZHIP	DOK2	{0: [182, 6], 2: [4, 0]}	1	1
MAGEC2	DOK2	{0: [173, 6], 2: [13, 0]}	1	1
MAGEB2	DOK2	{0: [185, 6], 2: [1, 0]}	1	1
DPEP3	DOK2	{0: [186, 6], 2: [0, 0]}	1	1
TKTL1	DOK2	{0: [182, 6], 2: [4, 0]}	1	1
PAGE1	DOK2	{0: [185, 6], 2: [1, 0]}	1	1
MAGEB2	APC	{0: [179, 12], 2: [1, 0]}	1	1
DPEP3	APC	{0: [180, 12], 2: [0, 0]}	1	1
PAGE1	APC	{0: [179, 12], 2: [1, 0]}	1	1
EZHIP	ALK	{0: [173, 15], 2: [4, 0]}	1	1
EZHIP	AMER1	{0: [174, 14], 2: [4, 0]}	1	1
MAGEB2	ALK	{0: [176, 15], 2: [1, 0]}	1	1
TKTL1	ALK	{0: [173, 15], 2: [4, 0]}	1	1
PAGE1	ALK	{0: [176, 15], 2: [1, 0]}	1	1
EZHIP	ROS1	{0: [181, 7], 2: [4, 0]}	1	1
MAGEB2	ROS1	{0: [184, 7], 2: [1, 0]}	1	1
DPEP3	ROS1	{0: [185, 7], 2: [0, 0]}	1	1
TKTL1	ROS1	{0: [181, 7], 2: [4, 0]}	1	1
PAGE1	ROS1	{0: [184, 7], 2: [1, 0]}	1	1
EZHIP	RIT1	{0: [186, 2], 2: [4, 0]}	1	1
MAGEC2	RIT1	{0: [177, 2], 2: [13, 0]}	1	1
MAGEB2	RIT1	{0: [189, 2], 2: [1, 0]}	1	1
DPEP3	RIT1	{0: [190, 2], 2: [0, 0]}	1	1
TKTL1	RIT1	{0: [186, 2], 2: [4, 0]}	1	1
PAGE1	RIT1	{0: [189, 2], 2: [1, 0]}	1	1
MAGEA4	RIT1	{0: [158, 2], 2: [32, 0]}	1	1
DPEP3	ALK	{0: [177, 15], 2: [0, 0]}	1	1
TKTL1	ARID1A	{0: [176, 12], 2: [4, 0]}	1	1
MAGEA4	FBXW7	{0: [158, 2], 2: [32, 0]}	1	1
DPEP3	FBXW7	{0: [190, 2], 2: [0, 0]}	1	1
PAGE1	SMAD4	{0: [188, 3], 2: [1, 0]}	1	1
MAGEA4	SMAD4	{0: [157, 3], 2: [32, 0]}	1	1
EZHIP	RB1	{0: [185, 3], 2: [4, 0]}	1	1
MAGEC2	RB1	{0: [176, 3], 2: [13, 0]}	1	1
PRAME	RB1	{0: [120, 2], 2: [69, 1]}	1	1
MAGEB2	RB1	{0: [188, 3], 2: [1, 0]}	1	1
DPEP3	RB1	{0: [189, 3], 2: [0, 0]}	1	1
TKTL1	RB1	{0: [185, 3], 2: [4, 0]}	1	1
PAGE1	RB1	{0: [188, 3], 2: [1, 0]}	1	1
MAGEB2	PTPRD	{0: [164, 27], 2: [1, 0]}	1	1
DPEP3	PTPRD	{0: [165, 27], 2: [0, 0]}	1	1
PAGE1	PTPRD	{0: [164, 27], 2: [1, 0]}	1	1
MAGEA4	PTPRD	{0: [137, 23], 2: [28, 4]}	1	1
EZHIP	PTEN	{0: [184, 4], 2: [4, 0]}	1	1
TKTL1	FBXW7	{0: [186, 2], 2: [4, 0]}	1	1
MAGEC2	PTEN	{0: [175, 4], 2: [13, 0]}	1	1
MAGEB2	PTEN	{0: [187, 4], 2: [1, 0]}	1	1
DPEP3	PTEN	{0: [188, 4], 2: [0, 0]}	1	1
TKTL1	PTEN	{0: [184, 4], 2: [4, 0]}	1	1
PAGE1	PTEN	{0: [187, 4], 2: [1, 0]}	1	1
MAGEA4	PTEN	{0: [156, 4], 2: [32, 0]}	1	1
EZHIP	NF1	{0: [168, 20], 2: [4, 0]}	1	1
PRAME	NF1	{0: [109, 13], 2: [63, 7]}	1	1
MAGEB2	NF1	{0: [171, 20], 2: [1, 0]}	1	1
DPEP3	NF1	{0: [172, 20], 2: [0, 0]}	1	1
TKTL1	NF1	{0: [168, 20], 2: [4, 0]}	1	1
EZHIP	FBXW7	{0: [186, 2], 2: [4, 0]}	1	1
MAGEC2	FBXW7	{0: [177, 2], 2: [13, 0]}	1	1
PRAME	FBXW7	{0: [121, 1], 2: [69, 1]}	1	1
MAGEB2	FBXW7	{0: [189, 2], 2: [1, 0]}	1	1
PRAME	PTEN	{0: [119, 3], 2: [69, 1]}	1	1
EZHIP	U2AF1	{0: [184, 4], 2: [4, 0]}	1	1

## Sheet: Supplementary Table 5
CTA	Gene	Values	p-value	FDR-adjusted p-value
TKTL1	CSMD3	{0: [61, 25], 2: [1, 5]}	0.0132233	1
EZHIP	CDKN2A	{0: [78, 9], 2: [2, 3]}	0.014958	1
PRAME	NOTCH1	{0: [79, 5], 2: [5, 3]}	0.0200829	1
EZHIP	ERBB3	{0: [84, 3], 2: [3, 2]}	0.0223233	1
DPEP3	ASCL4	{0: [89, 2], 2: [0, 1]}	0.0326087	1
TKTL1	ERBB3	{0: [83, 3], 2: [4, 2]}	0.0327285	1
MAGEC2	ALK	{0: [83, 3], 2: [4, 2]}	0.0327285	1
MAGEA4	SMARCA4	{0: [26, 5], 2: [59, 2]}	0.0409198	1
MAGEC2	RET	{0: [82, 4], 2: [4, 2]}	0.0476188	1
MAGEA4	APC	{0: [31, 0], 2: [53, 8]}	0.0479208	1
EZHIP	PIK3CA	{0: [72, 15], 2: [2, 3]}	0.0495967	1
EZHIP	U2AF1	{0: [87, 0], 2: [4, 1]}	0.0543478	1
EZHIP	FOXP1	{0: [87, 0], 2: [4, 1]}	0.0543478	1
DPEP3	ALK	{0: [87, 4], 2: [0, 1]}	0.0543478	1
PAGE1	TP53	{0: [12, 77], 2: [2, 1]}	0.0594203	1
PAGE1	CUL3	{0: [88, 1], 2: [2, 1]}	0.0645007	1
TKTL1	ERBB4	{0: [81, 5], 2: [4, 2]}	0.064656	1
MAGEC2	SETD2	{0: [81, 5], 2: [4, 2]}	0.064656	1
MAGEC2	U2AF1	{0: [86, 0], 2: [5, 1]}	0.0652174	1
MAGEC2	AKT1	{0: [86, 0], 2: [5, 1]}	0.0652174	1
DPEP3	ADGRB3	{0: [85, 6], 2: [0, 1]}	0.076087	1
MAGEC2	APC	{0: [80, 6], 2: [4, 2]}	0.0835974	1
MAGEC2	EPHA10	{0: [80, 6], 2: [4, 2]}	0.0835974	1
PRAME	AKT1	{0: [84, 0], 2: [7, 1]}	0.0869565	1
DPEP3	APC	{0: [84, 7], 2: [0, 1]}	0.0869565	1
DPEP3	EPHA10	{0: [84, 7], 2: [0, 1]}	0.0869565	1
DPEP3	ROS1	{0: [84, 7], 2: [0, 1]}	0.0869565	1
MAGEA4	NOTCH2	{0: [30, 1], 2: [51, 10]}	0.0913346	1
PAGE1	PIK3CA	{0: [73, 16], 2: [1, 2]}	0.0966555	1
DPEP3	CREBBP	{0: [83, 8], 2: [0, 1]}	0.0978261	1
EZHIP	DOK2	{0: [86, 1], 2: [4, 1]}	0.106307	1
EZHIP	CUL3	{0: [86, 1], 2: [4, 1]}	0.106307	1
MAGEA4	BRAF	{0: [29, 2], 2: [61, 0]}	0.111085	1
PRAME	MGA	{0: [79, 5], 2: [6, 2]}	0.111789	1
DPEP3	NOTCH2	{0: [81, 10], 2: [0, 1]}	0.119565	1
TKTL1	HRAS	{0: [85, 1], 2: [5, 1]}	0.126851	1
DPEP3	CDKN2A	{0: [80, 11], 2: [0, 1]}	0.130435	1
MAGEC2	GRM8	{0: [77, 9], 2: [4, 2]}	0.149622	1
MAGEC2	NOTCH2	{0: [77, 9], 2: [4, 2]}	0.149622	1
PAGE1	ALK	{0: [85, 4], 2: [2, 1]}	0.155956	1
PAGE1	ERBB3	{0: [85, 4], 2: [2, 1]}	0.155956	1
PAGE1	RUNX1T1	{0: [85, 4], 2: [2, 1]}	0.155956	1
MAGEA4	RUNX1T1	{0: [31, 0], 2: [56, 5]}	0.163459	1
PRAME	CBL	{0: [83, 1], 2: [7, 1]}	0.167224	1
PRAME	FGFR1	{0: [83, 1], 2: [7, 1]}	0.167224	1
PRAME	DOK2	{0: [83, 1], 2: [7, 1]}	0.167224	1
PRAME	EPHA4	{0: [83, 1], 2: [7, 1]}	0.167224	1
PRAME	HRAS	{0: [83, 1], 2: [7, 1]}	0.167224	1
PRAME	SOX2	{0: [83, 1], 2: [7, 1]}	0.167224	1
MAGEC2	CDKN2A	{0: [76, 10], 2: [4, 2]}	0.17402	1
MAGEA4	AMER1	{0: [27, 4], 2: [59, 2]}	0.174187	1
MAGEA4	RET	{0: [27, 4], 2: [59, 2]}	0.174187	1
MAGEC2	ASCL4	{0: [84, 2], 2: [5, 1]}	0.185061	1
MAGEC2	EPHB2	{0: [84, 2], 2: [5, 1]}	0.185061	1
TKTL1	EGFR	{0: [84, 2], 2: [5, 1]}	0.185061	1
DPEP3	PIK3CA	{0: [74, 17], 2: [0, 1]}	0.195652	1
PRAME	ARID1A	{0: [76, 8], 2: [6, 2]}	0.208656	1
PRAME	KEAP1	{0: [76, 8], 2: [6, 2]}	0.208656	1
PAGE1	ERBB4	{0: [83, 6], 2: [2, 1]}	0.213489	1
MAGEC2	MUC16	{0: [53, 33], 2: [2, 4]}	0.215078	1
PRAME	LRP1B	{0: [62, 22], 2: [4, 4]}	0.215589	1
MAGEA4	FGFR3	{0: [27, 4], 2: [58, 3]}	0.219983	1
MAGEC2	KMT2C	{0: [74, 12], 2: [4, 2]}	0.22531	1
TKTL1	TP53	{0: [12, 74], 2: [2, 4]}	0.22531	1
MAGEC2	FGFR2	{0: [83, 3], 2: [5, 1]}	0.240001	1
PAGE1	APC	{0: [82, 7], 2: [2, 1]}	0.241249	1
PRAME	EGFR	{0: [82, 2], 2: [7, 1]}	0.241249	1
PRAME	LTK	{0: [82, 2], 2: [7, 1]}	0.241249	1
PRAME	NOTCH2	{0: [75, 9], 2: [6, 2]}	0.243522	1
PRAME	GRM8	{0: [75, 9], 2: [6, 2]}	0.243522	1
PAGE1	CSMD3	{0: [61, 28], 2: [1, 2]}	0.247093	1
MAGEA4	ROS1	{0: [30, 1], 2: [54, 7]}	0.258915	1
MAGEA4	EPHA8	{0: [29, 2], 2: [60, 1]}	0.261666	1
MAGEA4	DDR2	{0: [29, 2], 2: [60, 1]}	0.261666	1
PAGE1	EPHB1	{0: [81, 8], 2: [2, 1]}	0.268347	1
DPEP3	LRP1B	{0: [66, 25], 2: [0, 1]}	0.282609	1
MAGEC2	KRAS	{0: [82, 4], 2: [5, 1]}	0.291819	1
TKTL1	KRAS	{0: [82, 4], 2: [5, 1]}	0.291819	1
MAGEA4	NFE2L2	{0: [26, 5], 2: [56, 5]}	0.295836	1
MAGEA4	SMAD4	{0: [31, 0], 2: [57, 4]}	0.296159	1
MAGEA4	KMT2D	{0: [26, 5], 2: [45, 16]}	0.308123	1
PRAME	FGFR2	{0: [81, 3], 2: [7, 1]}	0.309451	1
PAGE1	GRM8	{0: [79, 10], 2: [2, 1]}	0.320592	1
PAGE1	NOTCH2	{0: [79, 10], 2: [2, 1]}	0.320592	1
DPEP3	CSMD3	{0: [62, 29], 2: [0, 1]}	0.326087	1
EZHIP	MGA	{0: [81, 6], 2: [4, 1]}	0.332992	1
EZHIP	ERBB4	{0: [81, 6], 2: [4, 1]}	0.332992	1
EZHIP	ADGRB3	{0: [81, 6], 2: [4, 1]}	0.332992	1
EZHIP	SETD2	{0: [81, 6], 2: [4, 1]}	0.332992	1
MAGEA4	MET	{0: [30, 1], 2: [61, 0]}	0.336957	1
MAGEA4	FGFR4	{0: [30, 1], 2: [61, 0]}	0.336957	1
MAGEC2	KDR	{0: [81, 5], 2: [5, 1]}	0.340659	1
PAGE1	CDKN2A	{0: [78, 11], 2: [2, 1]}	0.345756	1
PRAME	PIK3CA	{0: [66, 18], 2: [8, 0]}	0.347494	1
PRAME	KMT2C	{0: [72, 12], 2: [6, 2]}	0.350742	1
MAGEA4	CSMD3	{0: [23, 8], 2: [39, 22]}	0.356589	1
PRAME	TRRAP	{0: [80, 4], 2: [7, 1]}	0.372228	1
PRAME	KRAS	{0: [80, 4], 2: [7, 1]}	0.372228	1
EZHIP	ROS1	{0: [80, 7], 2: [4, 1]}	0.372228	1
EZHIP	EPHA3	{0: [80, 7], 2: [4, 1]}	0.372228	1
PRAME	KMT2D	{0: [66, 18], 2: [5, 3]}	0.376846	1
MAGEC2	ADGRB3	{0: [80, 6], 2: [5, 1]}	0.38666	1
TKTL1	MGA	{0: [80, 6], 2: [5, 1]}	0.38666	1
TKTL1	FGFR3	{0: [80, 6], 2: [5, 1]}	0.38666	1
TKTL1	MUC16	{0: [50, 36], 2: [5, 1]}	0.395586	1
MAGEA4	EPHA6	{0: [28, 3], 2: [58, 3]}	0.401059	1
DPEP3	MUC16	{0: [55, 36], 2: [0, 1]}	0.402174	1
EZHIP	EPHB1	{0: [79, 8], 2: [4, 1]}	0.409596	1
EZHIP	PTPRD	{0: [79, 8], 2: [4, 1]}	0.409596	1
MAGEA4	ADGRB3	{0: [30, 1], 2: [55, 6]}	0.416465	1
MAGEC2	ROS1	{0: [79, 7], 2: [5, 1]}	0.429954	1
TKTL1	NOTCH1	{0: [79, 7], 2: [5, 1]}	0.429954	1
TKTL1	NF1	{0: [79, 7], 2: [5, 1]}	0.429954	1
TKTL1	FBXW7	{0: [79, 7], 2: [5, 1]}	0.429954	1
PRAME	EPHA6	{0: [79, 5], 2: [7, 1]}	0.429954	1
MAGEA4	NF1	{0: [27, 4], 2: [57, 4]}	0.435322	1
EZHIP	KEAP1	{0: [78, 9], 2: [4, 1]}	0.445162	1
MAGEC2	EPHB1	{0: [78, 8], 2: [5, 1]}	0.470672	1
MAGEC2	CREBBP	{0: [78, 8], 2: [5, 1]}	0.470672	1
MAGEC2	PTPRD	{0: [78, 8], 2: [5, 1]}	0.470672	1
TKTL1	EPHB1	{0: [78, 8], 2: [5, 1]}	0.470672	1
EZHIP	GRM8	{0: [77, 10], 2: [4, 1]}	0.478994	1
EZHIP	NOTCH2	{0: [77, 10], 2: [4, 1]}	0.478994	1
MAGEA4	CREBBP	{0: [27, 4], 2: [56, 5]}	0.479194	1
PRAME	SETD2	{0: [78, 6], 2: [7, 1]}	0.482982	1
PRAME	SMARCA4	{0: [78, 6], 2: [7, 1]}	0.482982	1
PRAME	ADGRB3	{0: [78, 6], 2: [7, 1]}	0.482982	1
MAGEA4	KEAP1	{0: [29, 2], 2: [53, 8]}	0.485742	1
MAGEA4	ARID1A	{0: [29, 2], 2: [53, 8]}	0.485742	1
MAGEA4	GRM8	{0: [26, 5], 2: [55, 6]}	0.49836	1
MAGEA4	MUC16	{0: [17, 14], 2: [38, 23]}	0.508467	1
TKTL1	KEAP1	{0: [77, 9], 2: [5, 1]}	0.508937	1
MAGEC2	ARID1A	{0: [77, 9], 2: [5, 1]}	0.508937	1
MAGEC2	KEAP1	{0: [77, 9], 2: [5, 1]}	0.508937	1
TKTL1	NFE2L2	{0: [77, 9], 2: [5, 1]}	0.508937	1
PRAME	APC	{0: [77, 7], 2: [7, 1]}	0.531642	1
PRAME	EPHA3	{0: [77, 7], 2: [7, 1]}	0.531642	1
PRAME	NF1	{0: [77, 7], 2: [7, 1]}	0.531642	1
PRAME	ROS1	{0: [77, 7], 2: [7, 1]}	0.531642	1
PRAME	FBXW7	{0: [77, 7], 2: [7, 1]}	0.531642	1
MAGEA4	TP53	{0: [6, 25], 2: [8, 53]}	0.540928	1
TKTL1	NOTCH2	{0: [76, 10], 2: [5, 1]}	0.544868	1
MAGEA4	SOX2	{0: [31, 0], 2: [59, 2]}	0.548256	1
MAGEA4	DOK2	{0: [31, 0], 2: [59, 2]}	0.548256	1
MAGEA4	EPHB3	{0: [31, 0], 2: [59, 2]}	0.548256	1
MAGEA4	EPHA4	{0: [31, 0], 2: [59, 2]}	0.548256	1
MAGEA4	EPHA7	{0: [31, 0], 2: [59, 2]}	0.548256	1
MAGEA4	CBL	{0: [31, 0], 2: [59, 2]}	0.548256	1
MAGEA4	ERBB2	{0: [31, 0], 2: [58, 3]}	0.548256	1
EZHIP	TP53	{0: [13, 74], 2: [1, 4]}	0.570713	1
PRAME	CREBBP	{0: [76, 8], 2: [7, 1]}	0.576248	1
PRAME	EPHB1	{0: [76, 8], 2: [7, 1]}	0.576248	1
PRAME	PTPRD	{0: [76, 8], 2: [7, 1]}	0.576248	1
TKTL1	KMT2C	{0: [72, 14], 2: [6, 0]}	0.585516	1
MAGEC2	TP53	{0: [14, 72], 2: [0, 6]}	0.585516	1
PRAME	CDKN2A	{0: [72, 12], 2: [8, 0]}	0.590457	1
PRAME	NFE2L2	{0: [74, 10], 2: [8, 0]}	0.591564	1
MAGEA4	STK11	{0: [29, 2], 2: [59, 2]}	0.600706	1
MAGEA4	PTEN	{0: [29, 2], 2: [59, 2]}	0.600706	1
MAGEA4	ERBB3	{0: [30, 1], 2: [57, 4]}	0.659692	1
MAGEA4	PDGFRA	{0: [30, 1], 2: [57, 4]}	0.659692	1
MAGEA4	ALK	{0: [30, 1], 2: [57, 4]}	0.659692	1
MAGEA4	ATM	{0: [30, 1], 2: [56, 5]}	0.659692	1
TKTL1	LRP1B	{0: [61, 25], 2: [5, 1]}	0.671513	1
MAGEA4	MGA	{0: [28, 3], 2: [57, 4]}	0.684226	1
MAGEA4	ERBB4	{0: [28, 3], 2: [57, 4]}	0.684226	1
MAGEA4	EPHB1	{0: [29, 2], 2: [54, 7]}	0.712708	1
MAGEA4	EPHA3	{0: [29, 2], 2: [55, 6]}	0.712708	1
MAGEA4	FBXW7	{0: [29, 2], 2: [55, 6]}	0.712708	1
MAGEA4	NOTCH1	{0: [29, 2], 2: [55, 6]}	0.712708	1
PRAME	CSMD3	{0: [57, 27], 2: [5, 3]}	0.712708	1
MAGEA4	PIK3CA	{0: [26, 5], 2: [48, 13]}	0.78161	1
EZHIP	TRRAP	{0: [82, 5], 2: [5, 0]}	1	1
PAGE1	EPHA2	{0: [85, 4], 2: [3, 0]}	1	1
MAGEA4	EPHA2	{0: [30, 1], 2: [58, 3]}	1	1
EZHIP	EPHA10	{0: [79, 8], 2: [5, 0]}	1	1
DPEP3	TRRAP	{0: [86, 5], 2: [1, 0]}	1	1
PRAME	EPHA10	{0: [76, 8], 2: [8, 0]}	1	1
MAGEB2	EPHA10	{0: [84, 8], 2: [0, 0]}	1	1
DPEP3	KRAS	{0: [86, 5], 2: [1, 0]}	1	1
TKTL1	EPHA10	{0: [78, 8], 2: [6, 0]}	1	1
PAGE1	EPHA10	{0: [81, 8], 2: [3, 0]}	1	1
MAGEA4	EPHA10	{0: [28, 3], 2: [56, 5]}	1	1
MAGEB2	TRRAP	{0: [87, 5], 2: [0, 0]}	1	1
EZHIP	EPHA1	{0: [86, 1], 2: [5, 0]}	1	1
MAGEC2	EPHA1	{0: [85, 1], 2: [6, 0]}	1	1
PRAME	EPHA1	{0: [83, 1], 2: [8, 0]}	1	1
DPEP3	EPHA1	{0: [90, 1], 2: [1, 0]}	1	1
TKTL1	EPHA1	{0: [85, 1], 2: [6, 0]}	1	1
PAGE1	EPHA1	{0: [88, 1], 2: [3, 0]}	1	1
MAGEA4	EPHA1	{0: [31, 0], 2: [60, 1]}	1	1
EZHIP	CREBBP	{0: [78, 9], 2: [5, 0]}	1	1
EZHIP	CSMD3	{0: [58, 29], 2: [4, 1]}	1	1
PAGE1	TSC1	{0: [87, 2], 2: [3, 0]}	1	1
MAGEC2	CSMD3	{0: [58, 28], 2: [4, 2]}	1	1
MAGEB2	CSMD3	{0: [62, 30], 2: [0, 0]}	1	1
MAGEA4	TSC1	{0: [30, 1], 2: [60, 1]}	1	1
MAGEC2	TRRAP	{0: [81, 5], 2: [6, 0]}	1	1
MAGEB2	KRAS	{0: [87, 5], 2: [0, 0]}	1	1
MAGEB2	EPHA1	{0: [91, 1], 2: [0, 0]}	1	1
MAGEB2	CREBBP	{0: [83, 9], 2: [0, 0]}	1	1
EZHIP	CCND1	{0: [86, 1], 2: [5, 0]}	1	1
DPEP3	TSC1	{0: [89, 2], 2: [1, 0]}	1	1
EZHIP	TSC1	{0: [85, 2], 2: [5, 0]}	1	1
MAGEC2	ASCL1	{0: [86, 0], 2: [6, 0]}	1	1
PRAME	ASCL1	{0: [84, 0], 2: [8, 0]}	1	1
MAGEB2	ASCL1	{0: [92, 0], 2: [0, 0]}	1	1
MAGEA4	U2AF1	{0: [31, 0], 2: [60, 1]}	1	1
DPEP3	ASCL1	{0: [91, 0], 2: [1, 0]}	1	1
TKTL1	ASCL1	{0: [86, 0], 2: [6, 0]}	1	1
PAGE1	ASCL1	{0: [89, 0], 2: [3, 0]}	1	1
MAGEA4	ASCL1	{0: [31, 0], 2: [61, 0]}	1	1
EZHIP	KRAS	{0: [82, 5], 2: [5, 0]}	1	1
MAGEA4	AKT1	{0: [31, 0], 2: [60, 1]}	1	1
MAGEB2	CDKN2A	{0: [80, 12], 2: [0, 0]}	1	1
PAGE1	AKT1	{0: [88, 1], 2: [3, 0]}	1	1
EZHIP	ASCL1	{0: [87, 0], 2: [5, 0]}	1	1
TKTL1	CDKN2A	{0: [74, 12], 2: [6, 0]}	1	1
MAGEA4	CDKN2A	{0: [27, 4], 2: [53, 8]}	1	1
TKTL1	U2AF1	{0: [85, 1], 2: [6, 0]}	1	1
DPEP3	U2AF1	{0: [90, 1], 2: [1, 0]}	1	1
EZHIP	SMARCA4	{0: [80, 7], 2: [5, 0]}	1	1
MAGEB2	U2AF1	{0: [91, 1], 2: [0, 0]}	1	1
MAGEC2	SMARCA4	{0: [79, 7], 2: [6, 0]}	1	1
MAGEB2	SMARCA4	{0: [85, 7], 2: [0, 0]}	1	1
DPEP3	SMARCA4	{0: [84, 7], 2: [1, 0]}	1	1
PRAME	U2AF1	{0: [83, 1], 2: [8, 0]}	1	1
TKTL1	SMARCA4	{0: [79, 7], 2: [6, 0]}	1	1
PAGE1	SMARCA4	{0: [82, 7], 2: [3, 0]}	1	1
MAGEA4	EGFR	{0: [30, 1], 2: [59, 2]}	1	1
EZHIP	ARID1A	{0: [77, 10], 2: [5, 0]}	1	1
PAGE1	U2AF1	{0: [88, 1], 2: [3, 0]}	1	1
TKTL1	TSC1	{0: [84, 2], 2: [6, 0]}	1	1
MAGEA4	ATRX	{0: [30, 1], 2: [60, 1]}	1	1
TKTL1	ATRX	{0: [84, 2], 2: [6, 0]}	1	1
MAGEB2	TSC1	{0: [90, 2], 2: [0, 0]}	1	1
TKTL1	CREBBP	{0: [77, 9], 2: [6, 0]}	1	1
PAGE1	CREBBP	{0: [80, 9], 2: [3, 0]}	1	1
TKTL1	EPHA2	{0: [82, 4], 2: [6, 0]}	1	1
MAGEC2	CCND1	{0: [85, 1], 2: [6, 0]}	1	1
PRAME	CCND1	{0: [83, 1], 2: [8, 0]}	1	1
MAGEB2	CCND1	{0: [91, 1], 2: [0, 0]}	1	1
DPEP3	CCND1	{0: [90, 1], 2: [1, 0]}	1	1
TKTL1	CCND1	{0: [85, 1], 2: [6, 0]}	1	1
PAGE1	CCND1	{0: [88, 1], 2: [3, 0]}	1	1
MAGEA4	CCND1	{0: [31, 0], 2: [60, 1]}	1	1
EZHIP	CBL	{0: [85, 2], 2: [5, 0]}	1	1
MAGEC2	CBL	{0: [84, 2], 2: [6, 0]}	1	1
PAGE1	ATRX	{0: [87, 2], 2: [3, 0]}	1	1
EZHIP	BRAF	{0: [85, 2], 2: [5, 0]}	1	1
DPEP3	CBL	{0: [89, 2], 2: [1, 0]}	1	1
TKTL1	CBL	{0: [84, 2], 2: [6, 0]}	1	1
PAGE1	CBL	{0: [87, 2], 2: [3, 0]}	1	1
PRAME	TSC1	{0: [82, 2], 2: [8, 0]}	1	1
MAGEC2	TSC1	{0: [84, 2], 2: [6, 0]}	1	1
MAGEB2	ADGRB3	{0: [85, 7], 2: [0, 0]}	1	1
TKTL1	ADGRB3	{0: [79, 7], 2: [6, 0]}	1	1
PAGE1	ADGRB3	{0: [82, 7], 2: [3, 0]}	1	1
EZHIP	ATRX	{0: [85, 2], 2: [5, 0]}	1	1
MAGEC2	ATRX	{0: [84, 2], 2: [6, 0]}	1	1
PRAME	ATRX	{0: [82, 2], 2: [8, 0]}	1	1
MAGEB2	ATRX	{0: [90, 2], 2: [0, 0]}	1	1
DPEP3	ATRX	{0: [89, 2], 2: [1, 0]}	1	1
MAGEB2	CBL	{0: [90, 2], 2: [0, 0]}	1	1
DPEP3	EPHA2	{0: [87, 4], 2: [1, 0]}	1	1
MAGEB2	RBM10	{0: [91, 1], 2: [0, 0]}	1	1
PRAME	EPHA2	{0: [80, 4], 2: [8, 0]}	1	1
MAGEB2	GRM8	{0: [81, 11], 2: [0, 0]}	1	1
DPEP3	GRM8	{0: [80, 11], 2: [1, 0]}	1	1
TKTL1	GRM8	{0: [75, 11], 2: [6, 0]}	1	1
MAGEC2	RUNX1T1	{0: [81, 5], 2: [6, 0]}	1	1
EZHIP	EPHB6	{0: [87, 0], 2: [5, 0]}	1	1
MAGEC2	EPHB6	{0: [86, 0], 2: [6, 0]}	1	1
PRAME	EPHB6	{0: [84, 0], 2: [8, 0]}	1	1
MAGEB2	EPHB6	{0: [92, 0], 2: [0, 0]}	1	1
DPEP3	EPHB6	{0: [91, 0], 2: [1, 0]}	1	1
EZHIP	RUNX1T1	{0: [82, 5], 2: [5, 0]}	1	1
TKTL1	EPHB6	{0: [86, 0], 2: [6, 0]}	1	1
PAGE1	EPHB6	{0: [89, 0], 2: [3, 0]}	1	1
MAGEA4	EPHB6	{0: [31, 0], 2: [61, 0]}	1	1
EZHIP	EPHB4	{0: [84, 3], 2: [5, 0]}	1	1
MAGEC2	EPHB4	{0: [83, 3], 2: [6, 0]}	1	1
PRAME	EPHB4	{0: [81, 3], 2: [8, 0]}	1	1
MAGEB2	EPHB4	{0: [89, 3], 2: [0, 0]}	1	1
DPEP3	EPHB4	{0: [88, 3], 2: [1, 0]}	1	1
TKTL1	EPHB4	{0: [83, 3], 2: [6, 0]}	1	1
PAGE1	EPHB4	{0: [86, 3], 2: [3, 0]}	1	1
MAGEA4	EPHB4	{0: [30, 1], 2: [59, 2]}	1	1
EZHIP	EPHB3	{0: [85, 2], 2: [5, 0]}	1	1
MAGEC2	EPHB3	{0: [84, 2], 2: [6, 0]}	1	1
PRAME	EPHB3	{0: [82, 2], 2: [8, 0]}	1	1
MAGEA4	SETD2	{0: [29, 2], 2: [56, 5]}	1	1
MAGEB2	EPHB3	{0: [90, 2], 2: [0, 0]}	1	1
DPEP3	EPHB3	{0: [89, 2], 2: [1, 0]}	1	1
PRAME	RUNX1T1	{0: [79, 5], 2: [8, 0]}	1	1
PAGE1	SETD2	{0: [82, 7], 2: [3, 0]}	1	1
MAGEB2	RUNX1T1	{0: [87, 5], 2: [0, 0]}	1	1
MAGEA4	LRP1B	{0: [22, 9], 2: [44, 17]}	1	1
DPEP3	RBM10	{0: [90, 1], 2: [1, 0]}	1	1
TKTL1	RBM10	{0: [85, 1], 2: [6, 0]}	1	1
PAGE1	RBM10	{0: [88, 1], 2: [3, 0]}	1	1
MAGEA4	RBM10	{0: [31, 0], 2: [60, 1]}	1	1
MAGEC2	RBM10	{0: [85, 1], 2: [6, 0]}	1	1
EZHIP	PDYN	{0: [86, 1], 2: [5, 0]}	1	1
MAGEC2	PDYN	{0: [85, 1], 2: [6, 0]}	1	1
PRAME	PDYN	{0: [83, 1], 2: [8, 0]}	1	1
MAGEB2	PDYN	{0: [91, 1], 2: [0, 0]}	1	1
DPEP3	PDYN	{0: [90, 1], 2: [1, 0]}	1	1
TKTL1	PDYN	{0: [85, 1], 2: [6, 0]}	1	1
PAGE1	PDYN	{0: [88, 1], 2: [3, 0]}	1	1
MAGEA4	PDYN	{0: [31, 0], 2: [60, 1]}	1	1
EZHIP	RBM10	{0: [86, 1], 2: [5, 0]}	1	1
MAGEC2	MGA	{0: [79, 7], 2: [6, 0]}	1	1
DPEP3	BRAF	{0: [89, 2], 2: [1, 0]}	1	1
MAGEB2	MGA	{0: [85, 7], 2: [0, 0]}	1	1
DPEP3	MGA	{0: [84, 7], 2: [1, 0]}	1	1
TKTL1	BRAF	{0: [84, 2], 2: [6, 0]}	1	1
PAGE1	MGA	{0: [82, 7], 2: [3, 0]}	1	1
EZHIP	LRP1B	{0: [62, 25], 2: [4, 1]}	1	1
MAGEC2	LRP1B	{0: [62, 24], 2: [4, 2]}	1	1
PAGE1	BRAF	{0: [87, 2], 2: [3, 0]}	1	1
MAGEB2	LRP1B	{0: [66, 26], 2: [0, 0]}	1	1
TKTL1	RUNX1T1	{0: [81, 5], 2: [6, 0]}	1	1
DPEP3	RUNX1T1	{0: [86, 5], 2: [1, 0]}	1	1
PAGE1	LRP1B	{0: [64, 25], 2: [2, 1]}	1	1
MAGEB2	BRAF	{0: [90, 2], 2: [0, 0]}	1	1
MAGEB2	EPHA2	{0: [88, 4], 2: [0, 0]}	1	1
TKTL1	EPHB3	{0: [84, 2], 2: [6, 0]}	1	1
EZHIP	EPHB2	{0: [84, 3], 2: [5, 0]}	1	1
DPEP3	EPHA6	{0: [85, 6], 2: [1, 0]}	1	1
TKTL1	EPHA6	{0: [80, 6], 2: [6, 0]}	1	1
PAGE1	EPHA6	{0: [83, 6], 2: [3, 0]}	1	1
PAGE1	TRRAP	{0: [84, 5], 2: [3, 0]}	1	1
EZHIP	EPHA5	{0: [83, 4], 2: [5, 0]}	1	1
MAGEC2	EPHA5	{0: [82, 4], 2: [6, 0]}	1	1
PRAME	EPHA5	{0: [80, 4], 2: [8, 0]}	1	1
MAGEB2	EPHA5	{0: [88, 4], 2: [0, 0]}	1	1
DPEP3	EPHA5	{0: [87, 4], 2: [1, 0]}	1	1
TKTL1	EPHA5	{0: [82, 4], 2: [6, 0]}	1	1
PAGE1	EPHA5	{0: [85, 4], 2: [3, 0]}	1	1
MAGEA4	EPHA5	{0: [30, 1], 2: [58, 3]}	1	1
EZHIP	EPHA4	{0: [85, 2], 2: [5, 0]}	1	1
MAGEC2	EPHA4	{0: [84, 2], 2: [6, 0]}	1	1
MAGEC2	BRAF	{0: [84, 2], 2: [6, 0]}	1	1
MAGEB2	EPHA4	{0: [90, 2], 2: [0, 0]}	1	1
DPEP3	EPHA4	{0: [89, 2], 2: [1, 0]}	1	1
TKTL1	EPHA4	{0: [84, 2], 2: [6, 0]}	1	1
PRAME	RBM10	{0: [83, 1], 2: [8, 0]}	1	1
TKTL1	TRRAP	{0: [81, 5], 2: [6, 0]}	1	1
MAGEC2	EPHA3	{0: [78, 8], 2: [6, 0]}	1	1
MAGEB2	EPHA3	{0: [84, 8], 2: [0, 0]}	1	1
DPEP3	EPHA3	{0: [83, 8], 2: [1, 0]}	1	1
TKTL1	EPHA3	{0: [78, 8], 2: [6, 0]}	1	1
PAGE1	EPHA3	{0: [81, 8], 2: [3, 0]}	1	1
EZHIP	EPHA2	{0: [83, 4], 2: [5, 0]}	1	1
MAGEC2	EPHA2	{0: [82, 4], 2: [6, 0]}	1	1
MAGEB2	EPHA6	{0: [86, 6], 2: [0, 0]}	1	1
PAGE1	EPHB3	{0: [87, 2], 2: [3, 0]}	1	1
MAGEC2	EPHA6	{0: [80, 6], 2: [6, 0]}	1	1
PAGE1	EPHA7	{0: [87, 2], 2: [3, 0]}	1	1
PRAME	BRAF	{0: [82, 2], 2: [8, 0]}	1	1
PRAME	EPHB2	{0: [81, 3], 2: [8, 0]}	1	1
MAGEB2	EPHB2	{0: [89, 3], 2: [0, 0]}	1	1
DPEP3	EPHB2	{0: [88, 3], 2: [1, 0]}	1	1
TKTL1	EPHB2	{0: [83, 3], 2: [6, 0]}	1	1
PAGE1	EPHB2	{0: [86, 3], 2: [3, 0]}	1	1
MAGEA4	EPHB2	{0: [30, 1], 2: [59, 2]}	1	1
MAGEB2	EPHB1	{0: [83, 9], 2: [0, 0]}	1	1
DPEP3	EPHB1	{0: [82, 9], 2: [1, 0]}	1	1
TKTL1	SETD2	{0: [79, 7], 2: [6, 0]}	1	1
EZHIP	EPHA8	{0: [84, 3], 2: [5, 0]}	1	1
MAGEC2	EPHA8	{0: [83, 3], 2: [6, 0]}	1	1
PRAME	EPHA8	{0: [81, 3], 2: [8, 0]}	1	1
MAGEB2	EPHA8	{0: [89, 3], 2: [0, 0]}	1	1
DPEP3	EPHA8	{0: [88, 3], 2: [1, 0]}	1	1
DPEP3	SETD2	{0: [84, 7], 2: [1, 0]}	1	1
TKTL1	EPHA8	{0: [83, 3], 2: [6, 0]}	1	1
PAGE1	EPHA8	{0: [86, 3], 2: [3, 0]}	1	1
MAGEB2	SETD2	{0: [85, 7], 2: [0, 0]}	1	1
PAGE1	KRAS	{0: [84, 5], 2: [3, 0]}	1	1
EZHIP	EPHA7	{0: [85, 2], 2: [5, 0]}	1	1
MAGEC2	EPHA7	{0: [84, 2], 2: [6, 0]}	1	1
PRAME	EPHA7	{0: [82, 2], 2: [8, 0]}	1	1
MAGEB2	EPHA7	{0: [90, 2], 2: [0, 0]}	1	1
DPEP3	EPHA7	{0: [89, 2], 2: [1, 0]}	1	1
MAGEA4	TRRAP	{0: [29, 2], 2: [58, 3]}	1	1
TKTL1	EPHA7	{0: [84, 2], 2: [6, 0]}	1	1
EZHIP	EPHA6	{0: [81, 6], 2: [5, 0]}	1	1
PAGE1	EPHA4	{0: [87, 2], 2: [3, 0]}	1	1
EZHIP	CTNNB1	{0: [87, 0], 2: [5, 0]}	1	1
DPEP3	ARID1A	{0: [81, 10], 2: [1, 0]}	1	1
EZHIP	NOTCH1	{0: [79, 8], 2: [5, 0]}	1	1
MAGEC2	NOTCH1	{0: [78, 8], 2: [6, 0]}	1	1
PAGE1	NRAS	{0: [88, 1], 2: [3, 0]}	1	1
MAGEB2	NOTCH1	{0: [84, 8], 2: [0, 0]}	1	1
DPEP3	NOTCH1	{0: [83, 8], 2: [1, 0]}	1	1
PAGE1	NOTCH1	{0: [81, 8], 2: [3, 0]}	1	1
EZHIP	MET	{0: [86, 1], 2: [5, 0]}	1	1
MAGEC2	MET	{0: [85, 1], 2: [6, 0]}	1	1
PRAME	MET	{0: [83, 1], 2: [8, 0]}	1	1
MAGEB2	MET	{0: [91, 1], 2: [0, 0]}	1	1
DPEP3	MET	{0: [90, 1], 2: [1, 0]}	1	1
TKTL1	MET	{0: [85, 1], 2: [6, 0]}	1	1
PAGE1	MET	{0: [88, 1], 2: [3, 0]}	1	1
EZHIP	MAP2K1	{0: [87, 0], 2: [5, 0]}	1	1
MAGEC2	MAP2K1	{0: [86, 0], 2: [6, 0]}	1	1
PRAME	MAP2K1	{0: [84, 0], 2: [8, 0]}	1	1
MAGEB2	MAP2K1	{0: [92, 0], 2: [0, 0]}	1	1
DPEP3	MAP2K1	{0: [91, 0], 2: [1, 0]}	1	1
TKTL1	MAP2K1	{0: [86, 0], 2: [6, 0]}	1	1
PAGE1	MAP2K1	{0: [89, 0], 2: [3, 0]}	1	1
MAGEA4	MAP2K1	{0: [31, 0], 2: [61, 0]}	1	1
EZHIP	LTK	{0: [84, 3], 2: [5, 0]}	1	1
MAGEC2	LTK	{0: [83, 3], 2: [6, 0]}	1	1
MAGEB2	LTK	{0: [89, 3], 2: [0, 0]}	1	1
DPEP3	LTK	{0: [88, 3], 2: [1, 0]}	1	1
TKTL1	LTK	{0: [83, 3], 2: [6, 0]}	1	1
PAGE1	LTK	{0: [86, 3], 2: [3, 0]}	1	1
MAGEA4	LTK	{0: [30, 1], 2: [59, 2]}	1	1
EZHIP	KDR	{0: [81, 6], 2: [5, 0]}	1	1
MAGEA4	NRAS	{0: [31, 0], 2: [60, 1]}	1	1
PRAME	KDR	{0: [78, 6], 2: [8, 0]}	1	1
PAGE1	CTNNB1	{0: [89, 0], 2: [3, 0]}	1	1
MAGEA4	CTNNB1	{0: [31, 0], 2: [61, 0]}	1	1
MAGEB2	PIK3CA	{0: [74, 18], 2: [0, 0]}	1	1
TKTL1	ALK	{0: [81, 5], 2: [6, 0]}	1	1
PRAME	NRAS	{0: [83, 1], 2: [8, 0]}	1	1
MAGEB2	ROS1	{0: [84, 8], 2: [0, 0]}	1	1
TKTL1	ROS1	{0: [78, 8], 2: [6, 0]}	1	1
PAGE1	ROS1	{0: [81, 8], 2: [3, 0]}	1	1
EZHIP	RIT1	{0: [87, 0], 2: [5, 0]}	1	1
MAGEC2	RIT1	{0: [86, 0], 2: [6, 0]}	1	1
PRAME	RIT1	{0: [84, 0], 2: [8, 0]}	1	1
MAGEB2	RIT1	{0: [92, 0], 2: [0, 0]}	1	1
DPEP3	RIT1	{0: [91, 0], 2: [1, 0]}	1	1
TKTL1	RIT1	{0: [86, 0], 2: [6, 0]}	1	1
PAGE1	RIT1	{0: [89, 0], 2: [3, 0]}	1	1
MAGEA4	RIT1	{0: [31, 0], 2: [61, 0]}	1	1
EZHIP	RET	{0: [81, 6], 2: [5, 0]}	1	1
MAGEC2	PIK3CA	{0: [69, 17], 2: [5, 1]}	1	1
PRAME	RET	{0: [78, 6], 2: [8, 0]}	1	1
MAGEB2	RET	{0: [86, 6], 2: [0, 0]}	1	1
DPEP3	RET	{0: [85, 6], 2: [1, 0]}	1	1
TKTL1	RET	{0: [80, 6], 2: [6, 0]}	1	1
PAGE1	RET	{0: [83, 6], 2: [3, 0]}	1	1
EZHIP	AKT1	{0: [86, 1], 2: [5, 0]}	1	1
EZHIP	PDGFRA	{0: [82, 5], 2: [5, 0]}	1	1
MAGEC2	PDGFRA	{0: [81, 5], 2: [6, 0]}	1	1
PRAME	PDGFRA	{0: [79, 5], 2: [8, 0]}	1	1
MAGEB2	PDGFRA	{0: [87, 5], 2: [0, 0]}	1	1
DPEP3	PDGFRA	{0: [86, 5], 2: [1, 0]}	1	1
TKTL1	PDGFRA	{0: [81, 5], 2: [6, 0]}	1	1
PAGE1	PDGFRA	{0: [84, 5], 2: [3, 0]}	1	1
MAGEB2	NOTCH2	{0: [81, 11], 2: [0, 0]}	1	1
MAGEB2	KDR	{0: [86, 6], 2: [0, 0]}	1	1
DPEP3	KDR	{0: [85, 6], 2: [1, 0]}	1	1
TKTL1	KDR	{0: [80, 6], 2: [6, 0]}	1	1
TKTL1	FGFR1	{0: [84, 2], 2: [6, 0]}	1	1
PAGE1	FGFR1	{0: [87, 2], 2: [3, 0]}	1	1
MAGEA4	FGFR1	{0: [30, 1], 2: [60, 1]}	1	1
MAGEC2	ERBB4	{0: [79, 7], 2: [6, 0]}	1	1
PRAME	ERBB4	{0: [77, 7], 2: [8, 0]}	1	1
MAGEB2	ERBB4	{0: [85, 7], 2: [0, 0]}	1	1
DPEP3	ERBB4	{0: [84, 7], 2: [1, 0]}	1	1
TKTL1	NRAS	{0: [85, 1], 2: [6, 0]}	1	1
DPEP3	NRAS	{0: [90, 1], 2: [1, 0]}	1	1
MAGEC2	ERBB3	{0: [81, 5], 2: [6, 0]}	1	1
PRAME	ERBB3	{0: [79, 5], 2: [8, 0]}	1	1
MAGEB2	ERBB3	{0: [87, 5], 2: [0, 0]}	1	1
DPEP3	ERBB3	{0: [86, 5], 2: [1, 0]}	1	1
MAGEB2	NRAS	{0: [91, 1], 2: [0, 0]}	1	1
PRAME	CTNNB1	{0: [84, 0], 2: [8, 0]}	1	1
EZHIP	ERBB2	{0: [84, 3], 2: [5, 0]}	1	1
MAGEC2	ERBB2	{0: [83, 3], 2: [6, 0]}	1	1
PRAME	ERBB2	{0: [81, 3], 2: [8, 0]}	1	1
MAGEB2	ERBB2	{0: [89, 3], 2: [0, 0]}	1	1
DPEP3	ERBB2	{0: [88, 3], 2: [1, 0]}	1	1
TKTL1	ERBB2	{0: [83, 3], 2: [6, 0]}	1	1
PAGE1	ERBB2	{0: [86, 3], 2: [3, 0]}	1	1
EZHIP	DDR2	{0: [84, 3], 2: [5, 0]}	1	1
MAGEC2	DDR2	{0: [83, 3], 2: [6, 0]}	1	1
PRAME	DDR2	{0: [81, 3], 2: [8, 0]}	1	1
MAGEB2	DDR2	{0: [89, 3], 2: [0, 0]}	1	1
DPEP3	DDR2	{0: [88, 3], 2: [1, 0]}	1	1
TKTL1	DDR2	{0: [83, 3], 2: [6, 0]}	1	1
PAGE1	DDR2	{0: [86, 3], 2: [3, 0]}	1	1
DPEP3	FGFR1	{0: [89, 2], 2: [1, 0]}	1	1
MAGEB2	FGFR1	{0: [90, 2], 2: [0, 0]}	1	1
MAGEB2	CTNNB1	{0: [92, 0], 2: [0, 0]}	1	1
MAGEC2	FGFR1	{0: [84, 2], 2: [6, 0]}	1	1
PAGE1	KDR	{0: [83, 6], 2: [3, 0]}	1	1
MAGEA4	KDR	{0: [29, 2], 2: [57, 4]}	1	1
EZHIP	HRAS	{0: [85, 2], 2: [5, 0]}	1	1
MAGEC2	HRAS	{0: [84, 2], 2: [6, 0]}	1	1
TKTL1	CTNNB1	{0: [86, 0], 2: [6, 0]}	1	1
MAGEB2	HRAS	{0: [90, 2], 2: [0, 0]}	1	1
DPEP3	HRAS	{0: [89, 2], 2: [1, 0]}	1	1
DPEP3	CTNNB1	{0: [91, 0], 2: [1, 0]}	1	1
PAGE1	HRAS	{0: [87, 2], 2: [3, 0]}	1	1
MAGEA4	HRAS	{0: [30, 1], 2: [60, 1]}	1	1
EZHIP	FGFR4	{0: [86, 1], 2: [5, 0]}	1	1
MAGEC2	FGFR4	{0: [85, 1], 2: [6, 0]}	1	1
PRAME	FGFR4	{0: [83, 1], 2: [8, 0]}	1	1
MAGEB2	FGFR4	{0: [91, 1], 2: [0, 0]}	1	1
MAGEB2	ALK	{0: [87, 5], 2: [0, 0]}	1	1
DPEP3	FGFR4	{0: [90, 1], 2: [1, 0]}	1	1
PAGE1	FGFR4	{0: [88, 1], 2: [3, 0]}	1	1
EZHIP	FGFR3	{0: [80, 7], 2: [5, 0]}	1	1
MAGEC2	FGFR3	{0: [79, 7], 2: [6, 0]}	1	1
PRAME	FGFR3	{0: [77, 7], 2: [8, 0]}	1	1
MAGEB2	FGFR3	{0: [85, 7], 2: [0, 0]}	1	1
DPEP3	FGFR3	{0: [84, 7], 2: [1, 0]}	1	1
PAGE1	FGFR3	{0: [82, 7], 2: [3, 0]}	1	1
EZHIP	FGFR2	{0: [83, 4], 2: [5, 0]}	1	1
MAGEB2	FGFR2	{0: [88, 4], 2: [0, 0]}	1	1
DPEP3	FGFR2	{0: [87, 4], 2: [1, 0]}	1	1
TKTL1	FGFR2	{0: [82, 4], 2: [6, 0]}	1	1
PAGE1	FGFR2	{0: [85, 4], 2: [3, 0]}	1	1
MAGEA4	FGFR2	{0: [30, 1], 2: [58, 3]}	1	1
EZHIP	FGFR1	{0: [85, 2], 2: [5, 0]}	1	1
TKTL1	FGFR4	{0: [85, 1], 2: [6, 0]}	1	1
PRAME	ALK	{0: [79, 5], 2: [8, 0]}	1	1
EZHIP	ALK	{0: [82, 5], 2: [5, 0]}	1	1
TKTL1	PIK3CA	{0: [69, 17], 2: [5, 1]}	1	1
MAGEC2	FOXP1	{0: [85, 1], 2: [6, 0]}	1	1
PRAME	FOXP1	{0: [83, 1], 2: [8, 0]}	1	1
MAGEB2	FOXP1	{0: [91, 1], 2: [0, 0]}	1	1
DPEP3	FOXP1	{0: [90, 1], 2: [1, 0]}	1	1
TKTL1	FOXP1	{0: [85, 1], 2: [6, 0]}	1	1
PAGE1	FOXP1	{0: [88, 1], 2: [3, 0]}	1	1
MAGEA4	FOXP1	{0: [31, 0], 2: [60, 1]}	1	1
EZHIP	ATM	{0: [81, 6], 2: [5, 0]}	1	1
MAGEC2	ATM	{0: [80, 6], 2: [6, 0]}	1	1
PRAME	ATM	{0: [78, 6], 2: [8, 0]}	1	1
MAGEB2	ATM	{0: [86, 6], 2: [0, 0]}	1	1
DPEP3	ATM	{0: [85, 6], 2: [1, 0]}	1	1
TKTL1	ATM	{0: [80, 6], 2: [6, 0]}	1	1
PAGE1	ATM	{0: [83, 6], 2: [3, 0]}	1	1
DPEP3	EGFR	{0: [88, 3], 2: [1, 0]}	1	1
MAGEC2	CUL3	{0: [84, 2], 2: [6, 0]}	1	1
PRAME	CUL3	{0: [82, 2], 2: [8, 0]}	1	1
MAGEB2	CUL3	{0: [90, 2], 2: [0, 0]}	1	1
DPEP3	CUL3	{0: [89, 2], 2: [1, 0]}	1	1
TKTL1	CUL3	{0: [84, 2], 2: [6, 0]}	1	1
MAGEB2	EGFR	{0: [89, 3], 2: [0, 0]}	1	1
MAGEA4	CUL3	{0: [30, 1], 2: [60, 1]}	1	1
EZHIP	NFE2L2	{0: [77, 10], 2: [5, 0]}	1	1
MAGEC2	NFE2L2	{0: [76, 10], 2: [6, 0]}	1	1
MAGEB2	NFE2L2	{0: [82, 10], 2: [0, 0]}	1	1
DPEP3	NFE2L2	{0: [81, 10], 2: [1, 0]}	1	1
PAGE1	NFE2L2	{0: [79, 10], 2: [3, 0]}	1	1
MAGEB2	KEAP1	{0: [82, 10], 2: [0, 0]}	1	1
DPEP3	KEAP1	{0: [81, 10], 2: [1, 0]}	1	1
EZHIP	NRAS	{0: [86, 1], 2: [5, 0]}	1	1
MAGEA4	ASCL4	{0: [30, 1], 2: [59, 2]}	1	1
PAGE1	ASCL4	{0: [86, 3], 2: [3, 0]}	1	1
TKTL1	ASCL4	{0: [83, 3], 2: [6, 0]}	1	1
TKTL1	ARID1A	{0: [76, 10], 2: [6, 0]}	1	1
PAGE1	ARID1A	{0: [79, 10], 2: [3, 0]}	1	1
EZHIP	KMT2D	{0: [67, 20], 2: [4, 1]}	1	1
MAGEC2	KMT2D	{0: [66, 20], 2: [5, 1]}	1	1
MAGEB2	KMT2D	{0: [71, 21], 2: [0, 0]}	1	1
DPEP3	KMT2D	{0: [70, 21], 2: [1, 0]}	1	1
TKTL1	KMT2D	{0: [66, 20], 2: [5, 1]}	1	1
PAGE1	KMT2D	{0: [68, 21], 2: [3, 0]}	1	1
EZHIP	KMT2C	{0: [73, 14], 2: [5, 0]}	1	1
MAGEB2	KMT2C	{0: [78, 14], 2: [0, 0]}	1	1
DPEP3	KMT2C	{0: [77, 14], 2: [1, 0]}	1	1
PAGE1	KMT2C	{0: [75, 14], 2: [3, 0]}	1	1
MAGEA4	KMT2C	{0: [26, 5], 2: [52, 9]}	1	1
EZHIP	SOX2	{0: [85, 2], 2: [5, 0]}	1	1
PAGE1	KEAP1	{0: [79, 10], 2: [3, 0]}	1	1
MAGEC2	SOX2	{0: [84, 2], 2: [6, 0]}	1	1
MAGEB2	SOX2	{0: [90, 2], 2: [0, 0]}	1	1
DPEP3	SOX2	{0: [89, 2], 2: [1, 0]}	1	1
TKTL1	SOX2	{0: [84, 2], 2: [6, 0]}	1	1
PAGE1	SOX2	{0: [87, 2], 2: [3, 0]}	1	1
EZHIP	MUC16	{0: [52, 35], 2: [3, 2]}	1	1
PRAME	MUC16	{0: [50, 34], 2: [5, 3]}	1	1
MAGEB2	MUC16	{0: [55, 37], 2: [0, 0]}	1	1
MAGEC2	CTNNB1	{0: [86, 0], 2: [6, 0]}	1	1
PAGE1	MUC16	{0: [53, 36], 2: [2, 1]}	1	1
EZHIP	ASCL4	{0: [84, 3], 2: [5, 0]}	1	1
DPEP3	AKT1	{0: [90, 1], 2: [1, 0]}	1	1
PRAME	ASCL4	{0: [81, 3], 2: [8, 0]}	1	1
MAGEB2	ASCL4	{0: [89, 3], 2: [0, 0]}	1	1
PAGE1	EGFR	{0: [86, 3], 2: [3, 0]}	1	1
TKTL1	AKT1	{0: [85, 1], 2: [6, 0]}	1	1
MAGEB2	ARID1A	{0: [82, 10], 2: [0, 0]}	1	1
PRAME	TP53	{0: [13, 71], 2: [1, 7]}	1	1
DPEP3	TP53	{0: [14, 77], 2: [0, 1]}	1	1
EZHIP	NF1	{0: [79, 8], 2: [5, 0]}	1	1
MAGEC2	NF1	{0: [78, 8], 2: [6, 0]}	1	1
MAGEB2	NF1	{0: [84, 8], 2: [0, 0]}	1	1
DPEP3	NF1	{0: [83, 8], 2: [1, 0]}	1	1
PAGE1	NF1	{0: [81, 8], 2: [3, 0]}	1	1
EZHIP	FBXW7	{0: [79, 8], 2: [5, 0]}	1	1
MAGEC2	FBXW7	{0: [78, 8], 2: [6, 0]}	1	1
MAGEB2	FBXW7	{0: [84, 8], 2: [0, 0]}	1	1
DPEP3	FBXW7	{0: [83, 8], 2: [1, 0]}	1	1
PAGE1	FBXW7	{0: [81, 8], 2: [3, 0]}	1	1
EZHIP	AMER1	{0: [81, 6], 2: [5, 0]}	1	1
MAGEC2	AMER1	{0: [80, 6], 2: [6, 0]}	1	1
PRAME	AMER1	{0: [78, 6], 2: [8, 0]}	1	1
MAGEB2	AMER1	{0: [86, 6], 2: [0, 0]}	1	1
DPEP3	AMER1	{0: [85, 6], 2: [1, 0]}	1	1
TKTL1	AMER1	{0: [80, 6], 2: [6, 0]}	1	1
PAGE1	AMER1	{0: [83, 6], 2: [3, 0]}	1	1
MAGEB2	AKT1	{0: [91, 1], 2: [0, 0]}	1	1
MAGEC2	EGFR	{0: [83, 3], 2: [6, 0]}	1	1
MAGEC2	DOK2	{0: [84, 2], 2: [6, 0]}	1	1
MAGEC2	NRAS	{0: [85, 1], 2: [6, 0]}	1	1
MAGEB2	DOK2	{0: [90, 2], 2: [0, 0]}	1	1
DPEP3	DOK2	{0: [89, 2], 2: [1, 0]}	1	1
TKTL1	DOK2	{0: [84, 2], 2: [6, 0]}	1	1
PAGE1	DOK2	{0: [87, 2], 2: [3, 0]}	1	1
EZHIP	APC	{0: [79, 8], 2: [5, 0]}	1	1
EZHIP	EGFR	{0: [84, 3], 2: [5, 0]}	1	1
MAGEB2	APC	{0: [84, 8], 2: [0, 0]}	1	1
TKTL1	APC	{0: [78, 8], 2: [6, 0]}	1	1
PAGE1	PTEN	{0: [85, 4], 2: [3, 0]}	1	1
TKTL1	PTEN	{0: [82, 4], 2: [6, 0]}	1	1
DPEP3	PTEN	{0: [87, 4], 2: [1, 0]}	1	1
MAGEB2	PTEN	{0: [88, 4], 2: [0, 0]}	1	1
EZHIP	STK11	{0: [83, 4], 2: [5, 0]}	1	1
MAGEC2	STK11	{0: [82, 4], 2: [6, 0]}	1	1
PRAME	STK11	{0: [80, 4], 2: [8, 0]}	1	1
MAGEB2	STK11	{0: [88, 4], 2: [0, 0]}	1	1
DPEP3	STK11	{0: [87, 4], 2: [1, 0]}	1	1
TKTL1	STK11	{0: [82, 4], 2: [6, 0]}	1	1
PAGE1	STK11	{0: [85, 4], 2: [3, 0]}	1	1
EZHIP	SMAD4	{0: [83, 4], 2: [5, 0]}	1	1
MAGEC2	SMAD4	{0: [82, 4], 2: [6, 0]}	1	1
PRAME	SMAD4	{0: [80, 4], 2: [8, 0]}	1	1
MAGEB2	SMAD4	{0: [88, 4], 2: [0, 0]}	1	1
DPEP3	SMAD4	{0: [87, 4], 2: [1, 0]}	1	1
TKTL1	SMAD4	{0: [82, 4], 2: [6, 0]}	1	1
PAGE1	SMAD4	{0: [85, 4], 2: [3, 0]}	1	1
MAGEB2	TP53	{0: [14, 78], 2: [0, 0]}	1	1
EZHIP	RB1	{0: [82, 5], 2: [5, 0]}	1	1
PRAME	RB1	{0: [79, 5], 2: [8, 0]}	1	1
MAGEB2	RB1	{0: [87, 5], 2: [0, 0]}	1	1
DPEP3	RB1	{0: [86, 5], 2: [1, 0]}	1	1
TKTL1	RB1	{0: [81, 5], 2: [6, 0]}	1	1
PAGE1	RB1	{0: [84, 5], 2: [3, 0]}	1	1
MAGEA4	RB1	{0: [29, 2], 2: [58, 3]}	1	1
MAGEB2	PTPRD	{0: [83, 9], 2: [0, 0]}	1	1
DPEP3	PTPRD	{0: [82, 9], 2: [1, 0]}	1	1
TKTL1	PTPRD	{0: [77, 9], 2: [6, 0]}	1	1
PAGE1	PTPRD	{0: [80, 9], 2: [3, 0]}	1	1
MAGEA4	PTPRD	{0: [28, 3], 2: [55, 6]}	1	1
EZHIP	PTEN	{0: [83, 4], 2: [5, 0]}	1	1
MAGEC2	PTEN	{0: [82, 4], 2: [6, 0]}	1	1
PRAME	PTEN	{0: [80, 4], 2: [8, 0]}	1	1
MAGEC2	RB1	{0: [81, 5], 2: [6, 0]}	1	1
MAGEA4	KRAS	{0: [29, 2], 2: [58, 3]}	1	1

## Sheet: Supplementary Table 6
CTA Gene	AvgHigh	AvgLow	Fold-change	Variance	T-test value	T-test p-value	FDR-adjusted p-value
All patients
TKTL1	15.768	21.194	0.743981	0.0672934	-2.56382	0.0218525	1
MAGEC2	24.858	20.6817	1.20193	0.661496	1.26261	0.218122	1
EZHIP	19.034	21.0576	0.903903	0.269488	-0.747303	0.472064	1
PAGE1	20.3426	21.0064	0.9684	0.152516	-0.323973	0.760563	1
PRAME	20.6165	21.1481	0.974865	0.600422	-0.294384	0.76881	1
MAGEA4	20.786	21.0999	0.985124	0.316264	-0.177995	0.858894	1
DPEP3	32.1199	20.961	1.53237	0.370404	NA	NA	1
MAGEB2	8.56531	21.0387	0.407121	0.369534	NA	NA	1
Adenocarcinoma
TKTL1	17.666	21.8233	0.809499	0.375901	-0.827662	0.463144	1
EZHIP	17.666	21.8233	0.809499	0.375901	-0.827662	0.463144	1
MAGEC2	24.0488	21.5688	1.11498	0.846221	0.609567	0.551806	1
MAGEA4	22.8185	21.5203	1.06032	0.861403	0.472697	0.638578	1
PRAME	21.4133	21.9223	0.976781	0.715646	-0.226877	0.820821	1
PAGE1	21.4133	21.7384	0.985044	0.341866	NA	NA	1
DPEP3	NA	21.7367	NA	NA	NA	NA	1
MAGEB2	8.56531	21.8057	0.392802	0.343221	NA	NA	1
Squamous cell carcinoma
TKTL1	14.2755	20.99	0.680111	0.15791	-2.82714	0.0114444	1
MAGEC2	26.4097	20.1434	1.31108	0.97465	1.15586	0.291606	1
MAGEA4	19.4475	22.7257	0.855748	0.144232	-0.914148	0.365245	1
PRAME	19.8073	20.623	0.960445	0.365039	-0.267186	0.793186	1
PAGE1	19.9857	20.5712	0.97154	0.323102	-0.193353	0.856526	1
EZHIP	20.1285	20.5764	0.97823	0.351684	-0.134	0.897261	1
DPEP3	32.1199	20.425	1.57258	0.426394	NA	NA	1
MAGEB2	NA	20.5521	NA	NA	NA	NA	1

## Sheet: Supplementary Table 7
Criteria	CTA	p-value	FDR-adjusted p-value
Histology	MAGEA4	4.33e-16	2.08e-14
Histology	PRAME	5.59e-07	1.34e-05
Gender	EZHIP	0.0174248	1
Gender	MAGEA4	0.0203862	1
Performance status	MAGEA4	0.0232343	1
Performance status	TKTL1	0.0238973	1
Gender	PAGE1	1	1
Histology	MAGEC2	1	1
Histology	TKTL1	1	1
Gender	TKTL1	1	1
Age	MAGEA4	1	1
Stage	MAGEB2	1	1
Smoking	MAGEA4	1	1
Age	TKTL1	1	1
Stage	PRAME	1	1
Histology	PAGE1	1	1
Histology	EZHIP	1	1
Histology	DPEP3	1	1
Performance status	MAGEB2	1	1
Stage	TKTL1	1	1
Smoking	MAGEC2	1	1
Gender	DPEP3	1	1
Gender	MAGEC2	1	1
Gender	PRAME	1	1
Smoking	EZHIP	1	1
Smoking	TKTL1	1	1
Performance status	PAGE1	1	1
Age	PRAME	1	1
Stage	MAGEA4	1	1
Age	EZHIP	1	1
Stage	MAGEC2	1	1
Performance status	PRAME	1	1
Age	DPEP3	1	1
Stage	PAGE1	1	1
Performance status	DPEP3	1	1
Stage	DPEP3	1	1
Stage	EZHIP	1	1
Age	MAGEB2	1	1
Gender	MAGEB2	1	1
Smoking	MAGEB2	1	1
Smoking	DPEP3	1	1
Performance status	MAGEC2	1	1
Smoking	PAGE1	1	1
Age	PAGE1	1	1
Age	MAGEC2	1	1
Smoking	PRAME	1	1
Performance status	EZHIP	1	1
Histology	MAGEB2	1	1

## Sheet: Supplementary Table 8
Variables	coef	exp(coef)	p	-log2(p)
MAGEA4
MAGEA4 protein	-0.001681	0.998320	0.983714	0.023689
Stage	0.858977	2.360745	0.000001	19.442002
Histology	0.091931	1.096290	0.503302	0.990503
Gender	0.331645	1.393259	0.020332	5.620080
Age	0.351674	1.421446	0.022606	5.467132
smoke	-0.308410	0.734614	0.213969	2.224529
Performance status	0.214830	1.239651	0.140365	2.832746
PAGE1
PAGE1 protein	-0.098412	0.906275	0.739260	0.435846
Stage	0.855563	2.352698	0.000002	19.288249
Histology	0.088038	1.092029	0.488945	1.032255
Gender	0.336913	1.400617	0.018954	5.721373
Age	0.350986	1.420468	0.021320	5.551620
smoke	-0.308975	0.734199	0.213109	2.230340
Performance status	0.216729	1.242007	0.137181	2.865843
TKTL1
TKTL1 protein	-0.377795	0.685371	0.0726876	3.782148
Stage	0.892293	2.440719	6.235019e-07	20.613103
Histology	0.082695	1.086210	5.168344e-01	0.952226
Gender	0.359837	1.433096	1.226610e-02	6.349180
Age	0.388111	1.474193	1.157536e-02	6.432799
smoke	-0.333491	0.716418	1.792777e-01	2.479732
Performance status	0.222604	1.249325	1.274523e-01	2.971971
DPEP3
DPEP3 protein	-7.579780	0.000511	0.992613	0.010697
Stage	0.854610	2.350458	0.000002	19.309345
Histology	0.080180	1.083482	0.526179	0.926375
Gender	0.345291	1.412401	0.015692	5.993803
Age	0.365823	1.441699	0.016522	5.919499
smoke	-0.311398	0.732422	0.209471	2.255177
Performance status	0.198715	1.219834	0.173074	2.530538
MAGEB2
MAGEB2 protein	0.723248	2.061116	0.160532	2.639069
Stage	0.842480	2.322118	0.000003	18.514972
Histology	0.092245	1.096634	0.466325	1.100593
Gender	0.340825	1.406107	0.017384	5.846082
Age	0.347651	1.415738	0.022673	5.462875
smoke	-0.304424	0.737548	0.220164	2.183346
Performance status	0.206787	1.229721	0.156996	2.671198
PRAME
PRAME protein	0.022173	1.022421	0.787301	0.345012
Stage	0.850702	2.341290	0.000002	18.659650
Histology	0.082625	1.086135	0.533062	0.907626
Gender	0.328218	1.388492	0.022113	5.498944
Age	0.350133	1.419256	0.021571	5.534759
smoke	-0.304481	0.737506	0.220640	2.180237
Performance status	0.217258	1.242665	0.136521	2.872809
MAGEC2
MAGEC2 protein	-0.218290	0.803892	1.326735e-01	2.914048
Stage	0.878542	2.407388	8.770034e-07	20.120914
Histology	0.110053	1.116337	3.872617e-01	1.368619
Gender	0.346234	1.413734	1.567487e-02	5.995402
Age	0.370022	1.447766	1.604069e-02	5.962120
smoke	-0.334904	0.715407	1.772347e-01	2.496267
Performance status	0.194278	1.214434	1.857117e-01	2.428863
EZHIP
EZHIP protein	-0.332830	0.716892	1.482837e-01	2.753568
Stage	0.885522	2.424250	7.270549e-07	20.391432
Histology	0.084913	1.088622	5.007995e-01	0.997695
Gender	0.367065	1.443491	1.081222e-02	6.531193
Age	0.365908	1.441823	1.704081e-02	5.874862
smoke	-0.326162	0.721688	1.889959e-01	2.403573
Performance status	0.191765	1.211386	1.910564e-01	2.387930
